# Supplementary material for: CPT1B K321 crotonylation contributes to cardiac dysfunction in endotoxic shock
Source: Exp Mol Med. 2026 May 28;58(5):1674–87. doi: 10.1038/s12276-026-01730-2 (PMC13233815; doi:10.1038/s12276-026-01730-2)
Supplement: Supplementary file 2 — Supplementary Tables 1 and 2 [file 12276_2026_1730_MOESM2_ESM.xlsx]

## Sheet: Supplementary Table 1
Supplementary Table 1. The 5,735 Kcr sites quantified in least half of the samples.
UniProt ID	Site	Gene name	Protein description	Control 1	Control 2	Control 3	Control 4	LPS 1	LPS 2	LPS 3	LPS 4
A0A8I5ZYB4	194	Ddx5	Probable ATP-dependent RNA helicase DDX5 OS=Rattus norvegicus OX=10116 GN=Ddx5 PE=1 SV=1	-2.32874	-0.452273	-0.61051	-0.623549	-0.0341902	0.424798	-0.0915813	-0.46728
A0A8I5ZYB4	204	Ddx5	Probable ATP-dependent RNA helicase DDX5 OS=Rattus norvegicus OX=10116 GN=Ddx5 PE=1 SV=1	-1.75039	-2.5564	-2.29931	-2.40773	-2.66226	-2.72925	-1.85028	-4.08224
A0A8I6AKW3	32	LOC134482328	Elongin-C OS=Rattus norvegicus OX=10116 GN=LOC134482328 PE=1 SV=1	-0.748702	-2.54505	-0.828545	-0.808752	-0.777657	-1.17398	-0.826724	-1.36022
A0A096MIY8	86	Asph	Aspartate-beta-hydroxylase OS=Rattus norvegicus OX=10116 GN=Asph PE=1 SV=1	-0.826853	-0.799104	-0.440859	-0.288671	0.107277	-0.114915	-0.582873	-0.405053
A0A096MIZ5	56	Tnni1	Troponin I1, slow skeletal type OS=Rattus norvegicus OX=10116 GN=Tnni1 PE=1 SV=2	-1.38032	-1.25452	-2.82025	-3.67521	-3.70141	-2.29217	-1.69577	-3.4207
A0A096MIZ5	84	Tnni1	Troponin I1, slow skeletal type OS=Rattus norvegicus OX=10116 GN=Tnni1 PE=1 SV=2	0.271013	0.489956	0.222247	-0.221027	0.0176144	-0.375392	0.67032	-0.142198
A0A096MIZ5	70	Tnni1	Troponin I1, slow skeletal type OS=Rattus norvegicus OX=10116 GN=Tnni1 PE=1 SV=2	-2.37012	-1.15669	-2.90628	-3.21044	-3.41091	-3.23619	-2.31052	-4.08429
A0A0G2K2C4	208	Ldb3	LIM domain binding 3 OS=Rattus norvegicus OX=10116 GN=Ldb3 PE=1 SV=1	2.9741	2.78039	2.46298	2.82023	2.96109	3.1756	2.99264	2.83105
A0A8I5Y5H4	266	Ldb3	LIM domain binding 3 OS=Rattus norvegicus OX=10116 GN=Ldb3 PE=1 SV=1	-0.405298	-0.926066	-0.599574	-0.751425	-0.318907	-0.350389	-0.167263	-0.48869
A0A0G2K2C4	70	Ldb3	LIM domain binding 3 OS=Rattus norvegicus OX=10116 GN=Ldb3 PE=1 SV=1	1.56571	1.31192	-4.62462	-2.05084	-3.15984	0.109674	1.4554	-3.13739
A0A0G2K2C4	21	Ldb3	LIM domain binding 3 OS=Rattus norvegicus OX=10116 GN=Ldb3 PE=1 SV=1	1.68381	-2.65249	2.3616	2.77726	2.75595	2.42186	2.0322	2.27484
A0A0G2K2C4	463	Ldb3	LIM domain binding 3 OS=Rattus norvegicus OX=10116 GN=Ldb3 PE=1 SV=1	2.477	1.48532	2.64871	2.47301	2.81466	2.45414	2.3862	2.20262
A0A0G2K2C2	498	Gmps	GMP synthase (glutamine-hydrolyzing) OS=Rattus norvegicus OX=10116 GN=Gmps PE=1 SV=2	-1.92539	-1.9241	-1.69747	-1.65881	-1.82117	-1.91004	-1.8871	-1.81167
A0A096MJA0	60	Tcp1	T-complex protein 1 subunit alpha OS=Rattus norvegicus OX=10116 GN=Tcp1 PE=1 SV=2	-1.74673	-2.45957	-1.87751	-3.04517	-1.02322	-3.60437	-3.20553	-1.00692
A0A096MJA0	62	Tcp1	T-complex protein 1 subunit alpha OS=Rattus norvegicus OX=10116 GN=Tcp1 PE=1 SV=2	-3.0845	-3.21228	-1.5658	-1.5307	-0.878977	-0.685139	-0.248595	-0.985509
A0A096MJA0	435	Tcp1	T-complex protein 1 subunit alpha OS=Rattus norvegicus OX=10116 GN=Tcp1 PE=1 SV=2	-1.39067	-1.16381	-3.69528	-3.51191	-3.50442	-2.20074	-2.06355	-3.7367
A0A096MJA0	461	Tcp1	T-complex protein 1 subunit alpha OS=Rattus norvegicus OX=10116 GN=Tcp1 PE=1 SV=2	-3.15612	0.307838	-0.287148	-0.211473	0.0570564	0.171738	0.28073	-3.76707
A0A096MJA0	150	Tcp1	T-complex protein 1 subunit alpha OS=Rattus norvegicus OX=10116 GN=Tcp1 PE=1 SV=2	-0.59615	-1.51078	-1.02259	-0.972225	-0.343602	-0.729911	-0.252236	-0.630148
A0A096MJY6	521	Gbe1	1,4-alpha-glucan branching enzyme OS=Rattus norvegicus OX=10116 GN=Gbe1 PE=1 SV=2	-0.01472	-0.778152	0.227858	-3.04689	-0.0699968	-3.39417	-0.767931	-0.259122
A0A096MJY6	149	Gbe1	1,4-alpha-glucan branching enzyme OS=Rattus norvegicus OX=10116 GN=Gbe1 PE=1 SV=2	-0.800037	-1.19285	-1.95875	-1.00103	-1.79469	-1.26247	-0.975155	-1.55243
A0A096MJY6	575	Gbe1	1,4-alpha-glucan branching enzyme OS=Rattus norvegicus OX=10116 GN=Gbe1 PE=1 SV=2	-0.224072	-1.74317	-3.39557	-0.171957	-0.588922	-2.48423	-0.378671	-0.641393
A0A8I5ZUJ9	502	Msn	Moesin OS=Rattus norvegicus OX=10116 GN=Msn PE=1 SV=1	-0.129923	-0.197656	-2.64765	-0.24777	-3.90992	0.0308399	-4.46245	-0.186026
A0A8I5ZUJ9	80	Msn	Moesin OS=Rattus norvegicus OX=10116 GN=Msn PE=1 SV=1	2.04148	1.91768	1.13881	1.50934	1.49677	1.75723	1.65898	1.46375
A0A8I5ZUJ9	144	Msn	Moesin OS=Rattus norvegicus OX=10116 GN=Msn PE=1 SV=1	0.600601	0.312416	0.538982	0.430666	0.640786	0.313901	0.383981	0.293948
A0A8I5ZUJ9	259	Msn	Moesin OS=Rattus norvegicus OX=10116 GN=Msn PE=1 SV=1	-0.374776	-0.462701	-0.158506	-0.157091	0.240051	-0.177198	-0.374377	-4.1751
A0A8I5ZUJ9	524	Msn	Moesin OS=Rattus norvegicus OX=10116 GN=Msn PE=1 SV=1	-2.81291	-2.47037	-4.1879	-1.98942	-2.77378	-3.12067	-1.38337	-2.13341
A0A8I5ZUJ9	317	Msn	Moesin OS=Rattus norvegicus OX=10116 GN=Msn PE=1 SV=1	0.139735	-0.824491	-0.0518818	-0.355676	-0.0884886	-0.0382538	-0.129643	0.168964
A0A8I5ZUJ9	353	Msn	Moesin OS=Rattus norvegicus OX=10116 GN=Msn PE=1 SV=1	2.73641	2.43674	2.64496	2.56871	2.76191	2.53169	2.56027	2.74619
A0A8I5ZUJ9	360	Msn	Moesin OS=Rattus norvegicus OX=10116 GN=Msn PE=1 SV=1	0.352449	-0.0710497	0.1408	0.149062	0.597173	0.643624	0.625375	0.150088
A0A8I5ZUJ9	238	Msn	Moesin OS=Rattus norvegicus OX=10116 GN=Msn PE=1 SV=1	1.20268	1.19803	-3.9106	-2.51886	-3.68741	0.0607557	1.19962	-0.576984
O35763	3	Msn	Moesin OS=Rattus norvegicus OX=10116 GN=Msn PE=1 SV=3	1.94979	1.61205	1.97131	1.70281	2.03712	1.62551	1.80244	1.87721
A0A8I5ZUJ9	401	Msn	Moesin OS=Rattus norvegicus OX=10116 GN=Msn PE=1 SV=1	-1.23628	-1.63867	-3.01222	-3.16517	-3.94478	-1.07905	-0.907413	-3.1766
A0A8I5ZUJ9	297	Msn	Moesin OS=Rattus norvegicus OX=10116 GN=Msn PE=1 SV=1	0.609367	0.640442	-0.127487	0.191965	-0.0660648	0.768376	0.259655	0.105503
A0A8I5ZUJ9	307	Msn	Moesin OS=Rattus norvegicus OX=10116 GN=Msn PE=1 SV=1	-0.558607	-0.886335	-2.34208	-3.50719	-3.12113	-1.18261	-1.11756	-3.62328
A0A8I5ZUJ9	163	Msn	Moesin OS=Rattus norvegicus OX=10116 GN=Msn PE=1 SV=1	1.44468	1.15364	1.45507	1.27999	1.3616	1.16024	1.2937	1.2957
A0A8I5ZUJ9	140	Msn	Moesin OS=Rattus norvegicus OX=10116 GN=Msn PE=1 SV=1	-2.03689	3.45432	3.48561	-1.33967	4.08827	-2.59618	3.94516	-3.32282
A0A8L2QWG8	157	Atp5pb	ATP synthase subunit b OS=Rattus norvegicus OX=10116 GN=Atp5pb PE=1 SV=1	1.26599	1.09563	2.21498	2.10139	2.44571	2.28332	2.14444	2.09228
A0A8L2QWG8	239	Atp5pb	ATP synthase subunit b OS=Rattus norvegicus OX=10116 GN=Atp5pb PE=1 SV=1	-3.56082	0.0105104	-3.32613	-0.472182	-2.83965	0.458613	0.686492	-3.75083
A0A8L2QWG8	149	Atp5pb	ATP synthase subunit b OS=Rattus norvegicus OX=10116 GN=Atp5pb PE=1 SV=1	-0.490323	-1.04119	-0.281382	-0.0958681	-0.101777	-0.00443077	0.0112972	-0.458953
A0A8L2QWG8	233	Atp5pb	ATP synthase subunit b OS=Rattus norvegicus OX=10116 GN=Atp5pb PE=1 SV=1	3.45468	2.87909	3.31377	3.52656	3.62203	3.58796	3.43803	2.73312
A0A8L2QWG8	228	Atp5pb	ATP synthase subunit b OS=Rattus norvegicus OX=10116 GN=Atp5pb PE=1 SV=1	1.56985	1.38201	1.43899	2.09388	2.1258	2.36864	2.52333	2.09151
A0A8L2QWG8	134	Atp5pb	ATP synthase subunit b OS=Rattus norvegicus OX=10116 GN=Atp5pb PE=1 SV=1	0.440304	0.118948	-1.16569	0.156787	-0.178759	1.13383	1.35833	0.038888
A0A8L2QWG8	139	Atp5pb	ATP synthase subunit b OS=Rattus norvegicus OX=10116 GN=Atp5pb PE=1 SV=1	3.41137	3.19659	2.35099	2.99669	2.86006	3.21509	3.37878	2.7
A0A8L2QWG8	126	Atp5pb	ATP synthase subunit b OS=Rattus norvegicus OX=10116 GN=Atp5pb PE=1 SV=1	4.17031	3.94551	2.71361	3.37444	3.10858	3.98966	4.22214	3.43143
A0A8L2QWG8	205	Atp5pb	ATP synthase subunit b OS=Rattus norvegicus OX=10116 GN=Atp5pb PE=1 SV=1	3.05557	3.03808	1.97461	2.13847	1.99939	3.37429	2.29169	1.9766
A0A096MK73	119	Stmn1	Stathmin OS=Rattus norvegicus OX=10116 GN=Stmn1 PE=1 SV=2	-0.679071	-1.37586	-1.24801	-2.45538	-2.15455	-4.12661	-0.791577	-2.27283
A0A096MK73	43	Stmn1	Stathmin OS=Rattus norvegicus OX=10116 GN=Stmn1 PE=1 SV=2	2.26018	1.55083	1.93938	1.70775	1.95082	2.32539	2.15571	2.29564
A0A096MK73	104	Stmn1	Stathmin OS=Rattus norvegicus OX=10116 GN=Stmn1 PE=1 SV=2	-0.295265	-0.8343	-0.814352	-0.93293	-0.817038	-0.41063	-3.48962	-0.307044
A0A096MKG6	158	Hp1bp3	Heterochromatin protein 1-binding protein 3 OS=Rattus norvegicus OX=10116 GN=Hp1bp3 PE=1 SV=2	-0.0713625	-0.285618	-3.43219	-1.42342	-2.87038	-1.04059	-0.633443	-1.71101
A0A8I6A5M1	986	Fn1	Fibronectin OS=Rattus norvegicus OX=10116 GN=Fn1 PE=4 SV=1	-2.75673	-3.87063	-4.18151	-1.78481	-3.15574	-2.09265	-2.35807	-2.88921
A0A8I6A5M1	1980	Fn1	Fibronectin OS=Rattus norvegicus OX=10116 GN=Fn1 PE=4 SV=1	-2.22978	-2.33323	-1.77565	-3.4838	-2.91054	-1.60974	-2.27094	-4.17086
A0A8L2QLW7	91	Hba-a1	Hemoglobin alpha, adult chain 1 OS=Rattus norvegicus OX=10116 GN=Hba-a1 PE=1 SV=1	8.43996	7.99765	7.1724	7.419	6.9989	7.38653	8.39988	7.63129
A0A8L2QLW7	61	Hba-a1	Hemoglobin alpha, adult chain 1 OS=Rattus norvegicus OX=10116 GN=Hba-a1 PE=1 SV=1	-1.00444	-1.60398	-2.46325	-1.81333	-1.94556	-1.91092	-1.86017	-1.57346
A0A8L2QLW7	62	Hba-a1	Hemoglobin alpha, adult chain 1 OS=Rattus norvegicus OX=10116 GN=Hba-a1 PE=1 SV=1	-0.420487	-1.09416	-1.36482	-0.87495	-1.02825	-1.91092	-0.945379	-0.619173
A0A8L2QLW7	69	Hba-a1	Hemoglobin alpha, adult chain 1 OS=Rattus norvegicus OX=10116 GN=Hba-a1 PE=1 SV=1	6.03593	5.17808	-0.619803	2.56999	-0.70198	4.80873	6.37634	2.91386
A0A8L2QLW7	183	Hba-a1	Hemoglobin alpha, adult chain 1 OS=Rattus norvegicus OX=10116 GN=Hba-a1 PE=1 SV=1	6.82991	6.33903	2.84979	4.39907	1.84186	5.20498	6.8465	3.85873
A0A8L2QLW7	41	Hba-a1	Hemoglobin alpha, adult chain 1 OS=Rattus norvegicus OX=10116 GN=Hba-a1 PE=1 SV=1	7.17149	6.55083	1.31281	3.75259	1.07312	4.95694	6.82757	3.73138
A0A8L2QLW7	57	Hba-a1	Hemoglobin alpha, adult chain 1 OS=Rattus norvegicus OX=10116 GN=Hba-a1 PE=1 SV=1	4.97715	4.51679	4.53025	5.29523	4.71017	5.25744	5.83035	5.90536
A0A8L2QLW7	17	Hba-a1	Hemoglobin alpha, adult chain 1 OS=Rattus norvegicus OX=10116 GN=Hba-a1 PE=1 SV=1	4.22308	4.40526	3.00171	4.62301	3.716	4.19082	4.41925	4.49421
A0A8L2QLW7	12	Hba-a1	Hemoglobin alpha, adult chain 1 OS=Rattus norvegicus OX=10116 GN=Hba-a1 PE=1 SV=1	3.69076	3.48045	3.60283	4.07355	3.83347	4.01363	4.12521	4.12415
A0A8L2QLW7	143	Hba-a1	Hemoglobin alpha, adult chain 1 OS=Rattus norvegicus OX=10116 GN=Hba-a1 PE=1 SV=1	5.17851	4.01472	-3.17904	-2.87998	-2.18284	2.79705	4.53952	-3.98632
A0A8L2QLW7	8	Hba-a1	Hemoglobin alpha, adult chain 1 OS=Rattus norvegicus OX=10116 GN=Hba-a1 PE=1 SV=1	3.06903	2.53883	2.89509	3.44817	3.29419	3.50217	3.57612	3.23573
A0A0A0MXW1	380	Bckdhb	3-methyl-2-oxobutanoate dehydrogenase (2-methylpropanoyl-transferring) OS=Rattus norvegicus OX=10116 GN=Bckdhb PE=1 SV=1	-0.660213	-0.508974	-3.22991	0.126329	0.260965	-0.08568	-0.937716	0.153695
A0A8I6ASE8	111	H2az2	Histone H2A OS=Rattus norvegicus OX=10116 GN=H2az2 PE=1 SV=1	1.83274	2.71649	1.37174	1.33636	0.898608	-3.1308	1.45011	1.34127
A0A8I6GLN2	165	Acadsb	Short/branched chain specific acyl-CoA dehydrogenase, mitochondrial OS=Rattus norvegicus OX=10116 GN=Acadsb PE=1 SV=1	0.805708	0.682827	-3.49768	-0.1398	-0.0339661	-3.58762	-3.75275	0.0978661
A0A8I6GLN2	278	Acadsb	Short/branched chain specific acyl-CoA dehydrogenase, mitochondrial OS=Rattus norvegicus OX=10116 GN=Acadsb PE=1 SV=1	-2.8086	-1.78033	-3.73982	-2.23362	-3.83515	-1.53648	-2.25038	-2.98179
A0A0A0MY48	257	Dnm2	dynamin GTPase OS=Rattus norvegicus OX=10116 GN=Dnm2 PE=1 SV=2	-0.698043	-1.45018	-1.07113	-1.31358	-0.862459	-1.14885	-0.758053	-1.19158
A0A0A0MY48	191	Dnm2	dynamin GTPase OS=Rattus norvegicus OX=10116 GN=Dnm2 PE=1 SV=2	0.0387506	-0.313175	-0.613458	-0.317656	-0.219229	-0.529112	-0.232613	-0.384412
A0A0A0MY48	240	Dnm2	dynamin GTPase OS=Rattus norvegicus OX=10116 GN=Dnm2 PE=1 SV=2	-1.51574	-2.43277	-1.49016	-4.47684	-1.30529	-3.18499	-1.33817	-1.50455
A0A0G2JSG6	14	Ak2	Adenylate kinase 2, mitochondrial OS=Rattus norvegicus OX=10116 GN=Ak2 PE=3 SV=1	-0.499955	-0.328292	-0.822206	-1.17138	-0.8035	-0.209378	-1.60096	-1.65211
A0A0G2JSG6	164	Ak2	Adenylate kinase 2, mitochondrial OS=Rattus norvegicus OX=10116 GN=Ak2 PE=3 SV=1	-1.1064	-1.28685	-2.83711	-4.14459	-2.85105	-1.59454	-1.10604	-3.63667
A0A0G2JSG6	65	Ak2	Adenylate kinase 2, mitochondrial OS=Rattus norvegicus OX=10116 GN=Ak2 PE=3 SV=1	0.199234	-0.266381	0.875326	0.496513	0.604592	0.114279	-0.147241	0.0560188
A0A0G2JSG6	160	Ak2	Adenylate kinase 2, mitochondrial OS=Rattus norvegicus OX=10116 GN=Ak2 PE=3 SV=1	-0.534852	-1.00928	-2.60598	-1.67675	-2.48363	-0.946995	-0.550973	-3.48132
A0A0G2JSG6	106	Ak2	Adenylate kinase 2, mitochondrial OS=Rattus norvegicus OX=10116 GN=Ak2 PE=3 SV=1	0.168563	-0.124068	-1.11262	-0.0796442	-0.768256	0.341591	-0.107893	-0.444433
A0A0G2JSH2	104	Bdh1	D-beta-hydroxybutyrate dehydrogenase, mitochondrial OS=Rattus norvegicus OX=10116 GN=Bdh1 PE=1 SV=1	0.912382	-0.337137	-0.676467	0.517275	-0.0149555	-0.390994	-0.894147	0.431312
A0A0G2JSH2	178	Bdh1	D-beta-hydroxybutyrate dehydrogenase, mitochondrial OS=Rattus norvegicus OX=10116 GN=Bdh1 PE=1 SV=1	3.9146	3.23495	1.85154	3.091	2.1757	1.73239	1.78771	3.21967
P02770	205	Alb	Albumin OS=Rattus norvegicus OX=10116 GN=Alb PE=1 SV=2	6.94192	6.38329	7.1706	6.88718	7.24952	7.17028	7.18555	7.11655
P02770	210	Alb	Albumin OS=Rattus norvegicus OX=10116 GN=Alb PE=1 SV=2	-2.81165	3.19916	3.87527	3.69665	4.08218	4.15082	4.25977	4.10794
P02770	588	Alb	Albumin OS=Rattus norvegicus OX=10116 GN=Alb PE=1 SV=2	0.225477	-0.327836	-0.199199	0.11219	0.149257	0.934197	0.927539	0.0248461
P02770	298	Alb	Albumin OS=Rattus norvegicus OX=10116 GN=Alb PE=1 SV=2	2.54693	2.60661	1.63906	1.91655	2.16564	2.96935	2.78335	2.21967
P02770	545	Alb	Albumin OS=Rattus norvegicus OX=10116 GN=Alb PE=1 SV=2	2.12628	2.56784	-0.276913	1.4335	-0.055892	2.34809	3.18719	1.54285
P02770	584	Alb	Albumin OS=Rattus norvegicus OX=10116 GN=Alb PE=1 SV=2	1.39505	1.31889	0.25212	0.181298	0.940301	1.27089	1.27134	0.374358
P02770	75	Alb	Albumin OS=Rattus norvegicus OX=10116 GN=Alb PE=1 SV=2	4.24208	3.18962	-2.52235	-3.22969	-5.35423	2.67352	4.83687	-4.20861
P02770	117	Alb	Albumin OS=Rattus norvegicus OX=10116 GN=Alb PE=1 SV=2	2.96844	1.99383	2.26553	2.50234	2.68054	3.58418	3.36834	3.02598
P02770	28	Alb	Albumin OS=Rattus norvegicus OX=10116 GN=Alb PE=1 SV=2	5.04834	4.92846	5.34411	5.01745	5.53242	5.32638	5.32429	5.26447
P02770	527	Alb	Albumin OS=Rattus norvegicus OX=10116 GN=Alb PE=1 SV=2	3.4271	3.2926	-4.75196	0.101	-3.14283	2.52836	3.6659	0.131589
P02770	212	Alb	Albumin OS=Rattus norvegicus OX=10116 GN=Alb PE=1 SV=2	3.37862	2.67946	4.28369	4.00614	4.47166	4.12198	4.02387	3.92933
P02770	341	Alb	Albumin OS=Rattus norvegicus OX=10116 GN=Alb PE=1 SV=2	-0.501415	-0.710599	-0.191008	-0.269264	0.413709	0.292744	0.314898	-0.0913219
P02770	36	Alb	Albumin OS=Rattus norvegicus OX=10116 GN=Alb PE=1 SV=2	2.87674	2.59645	3.02835	2.96462	3.62887	3.45092	3.9565	3.92337
P02770	562	Alb	Albumin OS=Rattus norvegicus OX=10116 GN=Alb PE=1 SV=2	5.51476	5.31446	5.68592	5.53299	5.80529	5.58774	5.60763	5.5378
A0A0G2JSH5	267	Alb	Albumin OS=Rattus norvegicus OX=10116 GN=Alb PE=1 SV=1	4.62015	4.53558	4.31193	4.37576	4.73279	4.91356	4.89506	4.6006
P02770	558	Alb	Albumin OS=Rattus norvegicus OX=10116 GN=Alb PE=1 SV=2	0.315246	0.226463	0.586306	0.24566	0.793252	0.733788	0.861043	0.820662
P02770	375	Alb	Albumin OS=Rattus norvegicus OX=10116 GN=Alb PE=1 SV=2	-2.33156	-2.65782	-1.3172	-2.40332	-2.11922	-3.0923	-2.20356	-1.32743
P02770	103	Alb	Albumin OS=Rattus norvegicus OX=10116 GN=Alb PE=1 SV=2	6.1035	5.86983	6.25998	5.85941	6.63483	5.9673	6.58612	6.47478
P02770	88	Alb	Albumin OS=Rattus norvegicus OX=10116 GN=Alb PE=1 SV=2	3.42299	3.16841	2.07924	2.61002	2.61337	3.54427	3.70358	2.91124
P02770	223	Alb	Albumin OS=Rattus norvegicus OX=10116 GN=Alb PE=1 SV=2	3.8217	3.81476	3.67723	3.50446	3.79203	3.79044	3.99855	3.98207
P02770	413	Alb	Albumin OS=Rattus norvegicus OX=10116 GN=Alb PE=1 SV=2	4.15622	4.02632	4.04966	3.93337	4.26756	4.52136	4.38944	4.15355
P02770	524	Alb	Albumin OS=Rattus norvegicus OX=10116 GN=Alb PE=1 SV=2	6.19399	6.02928	2.1571	3.06737	2.35661	5.03394	6.14185	4.28824
P02770	97	Alb	Albumin OS=Rattus norvegicus OX=10116 GN=Alb PE=1 SV=2	4.61503	4.48763	3.38988	3.43642	3.3413	4.38689	4.63907	3.87413
P02770	581	Alb	Albumin OS=Rattus norvegicus OX=10116 GN=Alb PE=1 SV=2	-0.898207	-0.812378	-3.10922	-1.66708	-3.75073	0.0601139	-0.190277	-1.31012
P02770	460	Alb	Albumin OS=Rattus norvegicus OX=10116 GN=Alb PE=1 SV=2	2.97417	2.77476	2.85542	2.76173	3.38444	3.28899	3.44052	3.00825
P02770	438	Alb	Albumin OS=Rattus norvegicus OX=10116 GN=Alb PE=1 SV=2	-2.45856	-2.1293	-3.3616	-3.45276	-1.40987	-1.45499	-1.69888	-2.51766
A0A0G2JSH9	26	Prdx2	Peroxiredoxin-2 OS=Rattus norvegicus OX=10116 GN=Prdx2 PE=3 SV=1	1.93469	1.25637	-4.21761	-3.48206	-3.16819	-1.13433	2.27236	-3.75464
A0A0G2JSH9	29	Prdx2	Peroxiredoxin-2 OS=Rattus norvegicus OX=10116 GN=Prdx2 PE=3 SV=1	2.72607	2.72761	2.32805	-2.34323	-3.72012	2.59645	-4.04818	2.57749
A0A0G2JSH9	196	Prdx2	Peroxiredoxin-2 OS=Rattus norvegicus OX=10116 GN=Prdx2 PE=3 SV=1	2.17187	1.73992	2.20444	2.15465	2.19194	2.12905	2.12308	2.0825
A0A0G2JSH9	135	Prdx2	Peroxiredoxin-2 OS=Rattus norvegicus OX=10116 GN=Prdx2 PE=3 SV=1	3.16365	2.82317	-2.9007	0.313099	-1.75766	-4.81498	3.33823	-3.00941
A0A0G2JSH9	119	Prdx2	Peroxiredoxin-2 OS=Rattus norvegicus OX=10116 GN=Prdx2 PE=3 SV=1	-0.13788	-1.57543	-1.89907	-0.674035	-1.65555	-0.318752	0.10991	-0.663675
A0A8I6AQJ5	306	Aldh9a1	4-trimethylaminobutyraldehyde dehydrogenase OS=Rattus norvegicus OX=10116 GN=Aldh9a1 PE=1 SV=1	0.770428	0.581009	0.0424042	0.810898	0.395004	0.660848	0.638637	0.246689
A0A8I6AQJ5	44	Aldh9a1	4-trimethylaminobutyraldehyde dehydrogenase OS=Rattus norvegicus OX=10116 GN=Aldh9a1 PE=1 SV=1	1.80555	1.57216	1.63081	1.7468	1.66046	1.48877	1.30392	1.18852
A0A8I6AQJ5	316	Aldh9a1	4-trimethylaminobutyraldehyde dehydrogenase OS=Rattus norvegicus OX=10116 GN=Aldh9a1 PE=1 SV=1	1.05999	0.887663	0.736517	1.02451	0.920177	1.15307	0.99285	0.941189
A0A8I6AQJ5	30	Aldh9a1	4-trimethylaminobutyraldehyde dehydrogenase OS=Rattus norvegicus OX=10116 GN=Aldh9a1 PE=1 SV=1	0.041626	-0.490031	-0.710325	-0.0314817	-0.201868	0.00203609	0.140702	0.0791626
A0A8I6AQJ5	298	Aldh9a1	4-trimethylaminobutyraldehyde dehydrogenase OS=Rattus norvegicus OX=10116 GN=Aldh9a1 PE=1 SV=1	0.997654	0.743591	-3.30175	-0.1396	-1.99056	0.358081	1.02973	-0.347034
A0A0G2JY31	186	Serpina1	Serpin family A member 1 OS=Rattus norvegicus OX=10116 GN=Serpina1 PE=3 SV=1	0.994158	0.999092	0.873394	1.19305	0.940269	1.34116	1.70731	-3.56058
A0A0G2JY31	353	Serpina1	Serpin family A member 1 OS=Rattus norvegicus OX=10116 GN=Serpina1 PE=3 SV=1	3.47045	3.67977	3.39269	3.44623	3.09075	3.26129	3.56508	3.20926
A0A0G2JY31	287	Serpina1	Serpin family A member 1 OS=Rattus norvegicus OX=10116 GN=Serpina1 PE=3 SV=1	0.765217	1.09757	-0.172391	0.316003	-0.142253	0.923158	1.3817	0.555851
A0A0G2JSK1	36	Serpina3c	Serine (or cysteine) proteinase inhibitor, clade A, member 3C OS=Rattus norvegicus OX=10116 GN=Serpina3c PE=3 SV=1	-0.915151	-0.940369	-1.38282	-0.929227	-0.632254	-0.270382	-0.828324	-3.50268
P05544	152	Serpina3l	Serine protease inhibitor A3L OS=Rattus norvegicus OX=10116 GN=Serpina3l PE=1 SV=3	2.17743	2.04334	0.924604	1.82177	1.52962	2.78046	2.72676	1.8233
A0A0G2JSK1	243	Serpina3c	Serine (or cysteine) proteinase inhibitor, clade A, member 3C OS=Rattus norvegicus OX=10116 GN=Serpina3c PE=3 SV=1	-2.95614	0.144449	0.90539	-0.136327	1.23374	1.37634	0.919023	1.31795
A0A0G2JSK1	346	Serpina3c	Serine (or cysteine) proteinase inhibitor, clade A, member 3C OS=Rattus norvegicus OX=10116 GN=Serpina3c PE=3 SV=1	1.07384	1.31181	1.19859	1.22664	1.3616	1.47544	1.31483	1.29033
P05544	293	Serpina3l	Serine protease inhibitor A3L OS=Rattus norvegicus OX=10116 GN=Serpina3l PE=1 SV=3	-1.628	-2.50171	-3.7146	-1.48572	-3.21449	-0.128978	-0.293743	-2.37047
P05544	210	Serpina3l	Serine protease inhibitor A3L OS=Rattus norvegicus OX=10116 GN=Serpina3l PE=1 SV=3	-1.59898	-2.43749	-2.61678	-3.17646	-3.3109	-2.28067	-1.04308	-3.38481
A0A0G2JSK1	296	Serpina3c	Serine (or cysteine) proteinase inhibitor, clade A, member 3C OS=Rattus norvegicus OX=10116 GN=Serpina3c PE=3 SV=1	1.50989	1.18338	1.2691	1.45469	1.51581	2.10672	1.84953	-3.39811
A0A0G2JSL8	10	Adk	Adenosine kinase OS=Rattus norvegicus OX=10116 GN=Adk PE=3 SV=1	-0.381738	-0.549215	-0.897888	-0.851377	-0.84422	-0.96529	-0.563722	-0.226985
A0A0G2JSL8	70	Adk	Adenosine kinase OS=Rattus norvegicus OX=10116 GN=Adk PE=3 SV=1	0.420994	0.404406	-0.154129	-3.54867	0.0428963	0.40548	0.503131	0.431156
A0A0G2JSL8	255	Adk	Adenosine kinase OS=Rattus norvegicus OX=10116 GN=Adk PE=3 SV=1	1.49037	-3.07652	1.13916	1.44358	1.42001	1.43176	1.36567	1.42951
A0A0G2JSL8	161	Adk	Adenosine kinase OS=Rattus norvegicus OX=10116 GN=Adk PE=3 SV=1	-0.245936	-0.260284	-0.606179	-0.417934	-0.62708	-0.951378	-0.803405	-2.65658
A0A0G2K9W2	192	Pdlim3	PDZ and LIM domain protein 3 OS=Rattus norvegicus OX=10116 GN=Pdlim3 PE=1 SV=2	-1.09557	-0.904947	-1.37579	-1.29737	-1.14298	-1.71254	-1.55671	-1.84094
A0A0G2K9W2	70	Pdlim3	PDZ and LIM domain protein 3 OS=Rattus norvegicus OX=10116 GN=Pdlim3 PE=1 SV=2	-1.57576	-2.83311	-2.13002	-4.02009	-2.66629	-1.676	-1.53153	-2.1515
A0A0G2JSM8	133	Cdc42	Cell division control protein 42 homolog OS=Rattus norvegicus OX=10116 GN=Cdc42 PE=3 SV=1	0.529718	0.340137	0.189837	0.151196	0.261408	0.204767	0.109784	0.356811
A0A8I6A4V1	352	Cul3	Cullin 3 OS=Rattus norvegicus OX=10116 GN=Cul3 PE=1 SV=1	-1.41419	-2.23578	-2.30188	-1.95524	-1.83527	-2.34353	-2.04021	-1.98586
A0A0G2JSP8	170	Ckm	Creatine kinase M-type OS=Rattus norvegicus OX=10116 GN=Ckm PE=1 SV=1	4.18529	3.66801	0.247076	2.24782	0.541739	2.88135	4.23984	1.60336
A0A0G2JSP8	259	Ckm	Creatine kinase M-type OS=Rattus norvegicus OX=10116 GN=Ckm PE=1 SV=1	-1.30471	-2.46456	-3.93142	-3.29957	-3.16312	-4.39705	-0.720103	-3.89391
A0A0G2JSP8	247	Ckm	Creatine kinase M-type OS=Rattus norvegicus OX=10116 GN=Ckm PE=1 SV=1	4.99676	4.53323	4.44951	4.75768	4.6983	4.89353	4.81645	4.77905
A0A0G2JSP8	298	Ckm	Creatine kinase M-type OS=Rattus norvegicus OX=10116 GN=Ckm PE=1 SV=1	5.76276	5.41507	5.92421	5.77535	5.96578	5.95079	5.85978	5.81306
A0A0G2JSP8	304	Ckm	Creatine kinase M-type OS=Rattus norvegicus OX=10116 GN=Ckm PE=1 SV=1	6.09996	5.92841	6.14911	5.95981	6.11921	5.83706	5.94733	5.93641
A0A0G2JSP8	101	Ckm	Creatine kinase M-type OS=Rattus norvegicus OX=10116 GN=Ckm PE=1 SV=1	4.68003	0.468912	4.72105	4.74732	4.74974	-3.70502	-3.17551	4.5011
A0A0G2JSP8	105	Ckm	Creatine kinase M-type OS=Rattus norvegicus OX=10116 GN=Ckm PE=1 SV=1	-3.48988	-1.95239	-1.5974	-2.99721	-1.24582	-4.16165	-0.819037	-1.55296
A0A0G2JSP8	107	Ckm	Creatine kinase M-type OS=Rattus norvegicus OX=10116 GN=Ckm PE=1 SV=1	3.8508	3.91252	3.71703	3.5958	3.77759	3.26775	3.38432	3.43453
A0A0G2JSP8	116	Ckm	Creatine kinase M-type OS=Rattus norvegicus OX=10116 GN=Ckm PE=1 SV=1	4.38406	4.23596	1.80191	2.67623	2.38417	3.63747	4.25663	2.96956
A0A0G2JSP8	32	Ckm	Creatine kinase M-type OS=Rattus norvegicus OX=10116 GN=Ckm PE=1 SV=1	4.25822	4.10276	3.38055	3.81709	3.5814	3.84355	4.10112	3.84438
A0A0G2JSP8	41	Ckm	Creatine kinase M-type OS=Rattus norvegicus OX=10116 GN=Ckm PE=1 SV=1	6.82305	6.61371	5.97733	6.30005	6.23415	6.49546	6.60007	6.46601
A0A0G2JSP8	307	Ckm	Creatine kinase M-type OS=Rattus norvegicus OX=10116 GN=Ckm PE=1 SV=1	7.07144	6.8217	7.01974	7.0524	7.08146	6.93425	6.94476	7.0051
A0A0G2JSP8	365	Ckm	Creatine kinase M-type OS=Rattus norvegicus OX=10116 GN=Ckm PE=1 SV=1	0.353409	0.310745	-0.603565	0.490131	0.323147	0.802453	1.20129	0.158124
A0A0G2JSP8	15	Ckm	Creatine kinase M-type OS=Rattus norvegicus OX=10116 GN=Ckm PE=1 SV=1	5.02976	4.78523	4.16715	4.66811	4.579	4.65178	4.73772	4.50229
A0A0G2JSP8	9	Ckm	Creatine kinase M-type OS=Rattus norvegicus OX=10116 GN=Ckm PE=1 SV=1	2.92264	2.44195	2.93728	2.79762	3.23051	2.89672	3.1588	3.24257
A0A0G2JSP8	138	Ckm	Creatine kinase M-type OS=Rattus norvegicus OX=10116 GN=Ckm PE=1 SV=1	-2.98688	1.47631	-2.644	-3.50513	-1.53916	1.74555	-3.19989	1.23182
A0A0G2JSP8	242	Ckm	Creatine kinase M-type OS=Rattus norvegicus OX=10116 GN=Ckm PE=1 SV=1	6.04678	5.81914	5.34161	5.7133	5.70628	5.91602	5.98082	5.79497
A0A0G2JSR0	15	Vdac3	Voltage-dependent anion-selective channel protein 3 OS=Rattus norvegicus OX=10116 GN=Vdac3 PE=1 SV=2	2.11744	1.85529	2.28156	2.30814	2.47197	2.35755	2.28442	2.37065
A0A0G2JSR0	20	Vdac3	Voltage-dependent anion-selective channel protein 3 OS=Rattus norvegicus OX=10116 GN=Vdac3 PE=1 SV=2	0.655893	0.701052	-2.24654	-2.37545	-3.48541	-0.141477	0.833919	-1.1593
A0A0G2JSR0	62	Vdac3	Voltage-dependent anion-selective channel protein 3 OS=Rattus norvegicus OX=10116 GN=Vdac3 PE=1 SV=2	-0.0978651	-2.27346	0.192969	0.220796	0.38635	0.138754	0.289656	0.239309
A0A0G2JSR0	64	Vdac3	Voltage-dependent anion-selective channel protein 3 OS=Rattus norvegicus OX=10116 GN=Vdac3 PE=1 SV=2	2.4842	2.44562	1.186	1.63006	1.02184	1.64109	2.21471	1.1691
A0A0G2JSR0	225	Vdac3	Voltage-dependent anion-selective channel protein 3 OS=Rattus norvegicus OX=10116 GN=Vdac3 PE=1 SV=2	2.64009	2.40078	2.57263	2.76633	2.87947	2.66377	2.66062	2.69058
A0A0G2JSR0	267	Vdac3	Voltage-dependent anion-selective channel protein 3 OS=Rattus norvegicus OX=10116 GN=Vdac3 PE=1 SV=2	-2.17686	-1.81388	-2.8313	-3.31423	-3.71067	-1.96478	-0.771099	-4.08792
A0A0G2JSR0	110	Vdac3	Voltage-dependent anion-selective channel protein 3 OS=Rattus norvegicus OX=10116 GN=Vdac3 PE=1 SV=2	-3.04945	-2.27019	-4.70333	-1.86934	-2.55913	-1.70493	-2.80372	-2.29439
A0A8I6GHY8	195	AABR07004112.1	Matrin-3 OS=Rattus norvegicus OX=10116 GN=AABR07004112.1 PE=4 SV=1	0.462215	-0.0959301	0.17674	0.180629	0.458684	-3.16501	0.0721693	-2.36998
A0A8I6GHY8	228	AABR07004112.1	Matrin-3 OS=Rattus norvegicus OX=10116 GN=AABR07004112.1 PE=4 SV=1	-1.8924	-1.7806	-1.8779	-1.22578	-0.585259	-2.3649	-2.8323	-1.95574
A0A8I6GHY8	236	AABR07004112.1	Matrin-3 OS=Rattus norvegicus OX=10116 GN=AABR07004112.1 PE=4 SV=1	-0.542266	-2.87613	-2.30824	-3.95464	-4.1413	-1.117	0.0500345	-2.30912
A0A8I6GHY8	511	AABR07004112.1	Matrin-3 OS=Rattus norvegicus OX=10116 GN=AABR07004112.1 PE=4 SV=1	-1.8137	-4.48982	-3.73252	-2.21587	-1.50691	-3.00917	-2.15127	-3.01461
A0A0G2JSU4	50	Ndrg2	Protein NDRG2 OS=Rattus norvegicus OX=10116 GN=Ndrg2 PE=1 SV=2	-2.33535	-1.5153	-2.71045	-2.66273	-2.48915	-2.17227	-1.09917	-3.83719
A0A0G2JSV3	194	Prps1l3	Ribose-phosphate pyrophosphokinase 1 OS=Rattus norvegicus OX=10116 GN=Prps1l3 PE=1 SV=1	-0.150179	-3.83917	-1.8066	-0.830824	-1.41786	-0.902409	-0.743979	-1.24311
A0A0G2JSV3	212	Prps1l3	Ribose-phosphate pyrophosphokinase 1 OS=Rattus norvegicus OX=10116 GN=Prps1l3 PE=1 SV=1	0.669443	0.211701	0.292198	0.734772	0.701207	0.687478	0.629725	0.46524
P11517	67	--	Hemoglobin subunit beta-2 OS=Rattus norvegicus OX=10116 PE=1 SV=2	-1.19821	-2.03507	-1.08803	-0.921101	-1.33984	-1.26066	-1.00611	-1.13171
P11517	77	--	Hemoglobin subunit beta-2 OS=Rattus norvegicus OX=10116 PE=1 SV=2	2.85962	2.35379	2.35291	2.66799	2.1318	2.55178	3.12765	2.84023
P11517	62	--	Hemoglobin subunit beta-2 OS=Rattus norvegicus OX=10116 PE=1 SV=2	3.41232	3.15492	2.08826	2.84515	2.599	3.09396	3.633	3.47893
P11517	96	--	Hemoglobin subunit beta-2 OS=Rattus norvegicus OX=10116 PE=1 SV=2	6.57282	6.10481	3.96681	4.81282	4.32782	5.84615	6.88013	5.35654
P11517	83	--	Hemoglobin subunit beta-2 OS=Rattus norvegicus OX=10116 PE=1 SV=2	5.77743	5.40655	4.50554	5.27664	4.77016	5.78168	6.23347	5.4704
P11517	9	--	Hemoglobin subunit beta-2 OS=Rattus norvegicus OX=10116 PE=1 SV=2	-0.58414	-0.646961	-3.04695	-1.63486	-4.25783	-0.822409	0.521564	-1.39448
P11517	145	--	Hemoglobin subunit beta-2 OS=Rattus norvegicus OX=10116 PE=1 SV=2	8.24686	7.74167	7.75506	7.96536	7.64648	7.58201	7.78706	7.74362
P11517	45	--	Hemoglobin subunit beta-2 OS=Rattus norvegicus OX=10116 PE=1 SV=2	3.91678	3.43427	-0.0621347	1.35309	0.0807161	2.06155	3.73526	1.5604
D3ZL24	646	Cast	Calpastatin OS=Rattus norvegicus OX=10116 GN=Cast PE=1 SV=2	-1.36925	-1.03896	-3.90612	-2.07927	-2.98354	-2.40063	-2.98409	-2.19206
A0A0G2JT06	285	Gps1	G protein pathway suppressor 1 OS=Rattus norvegicus OX=10116 GN=Gps1 PE=1 SV=1	-3.25014	-2.49638	-2.46301	-0.894791	-0.779909	-1.11309	-1.09929	-0.905575
A0A0G2JT06	457	Gps1	G protein pathway suppressor 1 OS=Rattus norvegicus OX=10116 GN=Gps1 PE=1 SV=1	-1.12107	-1.72986	-1.50451	-1.46379	-1.01739	-1.28676	-0.931292	-1.01706
A0A0G2JT06	473	Gps1	G protein pathway suppressor 1 OS=Rattus norvegicus OX=10116 GN=Gps1 PE=1 SV=1	-1.32763	-0.924442	-2.8536	-3.40149	-3.568	-3.28718	-1.35667	-2.77749
M0R8A4	248	Mapre2	Microtubule-associated protein RP/EB family member 2 OS=Rattus norvegicus OX=10116 GN=Mapre2 PE=1 SV=3	-0.134692	-0.110882	-1.04724	-3.73495	-3.95857	0.0786161	0.34802	-0.193256
A0A0G2JT48	83	Mapre1	Microtubule-associated protein RP/EB family member 1 OS=Rattus norvegicus OX=10116 GN=Mapre1 PE=1 SV=2	-2.2621	-3.11163	-0.0962954	0.0195045	0.106493	-3.37699	0.0114326	-3.18278
A0A0G2JTG7	185	Hnrnph1	Heterogeneous nuclear ribonucleoprotein H1 OS=Rattus norvegicus OX=10116 GN=Hnrnph1 PE=4 SV=2	1.17391	0.938854	0.811272	1.00701	1.1757	0.974498	0.983895	0.796501
Q641Z6	315	Ehd1	EH domain-containing protein 1 OS=Rattus norvegicus OX=10116 GN=Ehd1 PE=1 SV=1	-1.36788	-1.96237	-1.52738	-1.34307	-1.33195	-1.77891	-1.56582	-1.50159
Q641Z6	220	Ehd1	EH domain-containing protein 1 OS=Rattus norvegicus OX=10116 GN=Ehd1 PE=1 SV=1	-2.65111	-2.90539	-2.05957	-1.70052	-1.67548	-1.73329	-1.85255	-2.36366
A0A8I6A4U4	678	Enpep	Aminopeptidase OS=Rattus norvegicus OX=10116 GN=Enpep PE=1 SV=1	-0.133529	-0.259322	-4.45132	-3.76568	-3.04363	-1.5222	-0.0838852	-2.85807
A0A0G2JTS5	53	Phldb1	Pleckstrin homology-like domain, family B, member 1 OS=Rattus norvegicus OX=10116 GN=Phldb1 PE=1 SV=2	-1.94998	-2.3968	-3.39983	-3.2201	-2.46613	-2.50351	-2.62399	-2.86346
A0A8I6G718	38	Picalm	Phosphatidylinositol binding clathrin assembly protein OS=Rattus norvegicus OX=10116 GN=Picalm PE=1 SV=1	-2.03327	-1.92009	-2.32174	-4.64088	-2.15358	-2.7571	-2.31568	-2.90153
A0A8I6G718	291	Picalm	Phosphatidylinositol binding clathrin assembly protein OS=Rattus norvegicus OX=10116 GN=Picalm PE=1 SV=1	-2.95675	-3.83309	-2.10781	-2.87476	-1.78496	-1.98572	-1.83557	-2.10226
A0A8I6A6T4	202	Cald1	Caldesmon 1 OS=Rattus norvegicus OX=10116 GN=Cald1 PE=1 SV=1	-3.68988	-1.78506	-1.93885	-1.69747	-2.82748	-1.3849	-1.48795	-1.78319
A0A8I6A6T4	333	Cald1	Caldesmon 1 OS=Rattus norvegicus OX=10116 GN=Cald1 PE=1 SV=1	-3.10772	-2.01843	-0.97204	-3.45096	-0.749218	-1.14035	-1.321	-3.50301
A0A8I6A6T4	181	Cald1	Caldesmon 1 OS=Rattus norvegicus OX=10116 GN=Cald1 PE=1 SV=1	-1.94148	-2.22569	-1.75965	-2.56063	-1.59963	-1.63356	-1.72475	-1.76528
A0A8I6A6T4	231	Cald1	Caldesmon 1 OS=Rattus norvegicus OX=10116 GN=Cald1 PE=1 SV=1	-0.998634	-1.29624	-1.35761	-1.44284	-1.11373	-1.1535	-1.2926	-1.18756
A0A8I6A6T4	285	Cald1	Caldesmon 1 OS=Rattus norvegicus OX=10116 GN=Cald1 PE=1 SV=1	-0.909219	-1.37223	-2.69124	-2.0819	-3.54217	-1.2503	-0.722897	-2.51693
A0A0G2JTW5	413	Psmd1	26S proteasome non-ATPase regulatory subunit 1 OS=Rattus norvegicus OX=10116 GN=Psmd1 PE=1 SV=2	-0.668303	-1.09421	-3.26212	-0.397481	-0.700404	-0.577763	-2.18345	-0.736497
A0A0G2JTW5	319	Psmd1	26S proteasome non-ATPase regulatory subunit 1 OS=Rattus norvegicus OX=10116 GN=Psmd1 PE=1 SV=2	-0.162646	-0.444423	-0.512396	-0.57735	-0.105673	-0.67837	-0.480304	-0.48563
A0A0G2K238	54	Dpp4	Dipeptidyl peptidase 4 OS=Rattus norvegicus OX=10116 GN=Dpp4 PE=1 SV=2	-1.48559	-1.90204	-1.31816	-1.65623	-1.81775	-1.75406	-1.71431	-3.94703
A0A0G2JU04	676	Bclaf1	Mitochondrial fission regulator 2 OS=Rattus norvegicus OX=10116 GN=Bclaf1 PE=1 SV=1	-1.25107	-3.54224	-1.7255	-3.18999	-3.3385	-1.15331	-3.36952	-1.447
Q4KM70	195	Ptcd3	Pentatricopeptide repeat domain 3 OS=Rattus norvegicus OX=10116 GN=Ptcd3 PE=1 SV=1	-2.91886	-2.25705	-3.0025	-3.83763	-3.20924	-3.86633	-3.17048	-3.55296
A0A0G2JU23	235	Apoa1	Apolipoprotein A-I OS=Rattus norvegicus OX=10116 GN=Apoa1 PE=1 SV=2	-0.691812	-1.02223	-2.9691	-1.42187	-1.86115	-0.143629	0.186929	-0.8396
A0A0G2JU23	272	Apoa1	Apolipoprotein A-I OS=Rattus norvegicus OX=10116 GN=Apoa1 PE=1 SV=2	0.304173	-0.0549946	0.396754	0.377292	0.437699	0.569777	0.548963	0.328225
A0A0G2JU23	171	Apoa1	Apolipoprotein A-I OS=Rattus norvegicus OX=10116 GN=Apoa1 PE=1 SV=2	1.89106	1.60738	2.03191	2.01888	2.15774	2.18375	2.23395	2.21356
A0A0G2JU23	173	Apoa1	Apolipoprotein A-I OS=Rattus norvegicus OX=10116 GN=Apoa1 PE=1 SV=2	-0.581883	-1.19944	-3.42617	-2.62466	-2.58865	-0.0960016	-1.20715	-3.29072
A0A0G2JU23	205	Apoa1	Apolipoprotein A-I OS=Rattus norvegicus OX=10116 GN=Apoa1 PE=1 SV=2	0.14047	-0.239635	-0.0223026	-0.132429	0.182935	0.437556	0.0842323	0.0968599
A0A0G2JU23	165	Apoa1	Apolipoprotein A-I OS=Rattus norvegicus OX=10116 GN=Apoa1 PE=1 SV=2	-0.724716	-1.48698	-1.44955	-3.75196	-1.15038	-0.331807	-0.643781	-0.836179
A0A0G2JU23	266	Apoa1	Apolipoprotein A-I OS=Rattus norvegicus OX=10116 GN=Apoa1 PE=1 SV=2	1.86947	1.84804	1.74748	1.61349	1.78731	1.72739	1.89646	1.81227
A0A0G2JU23	195	Apoa1	Apolipoprotein A-I OS=Rattus norvegicus OX=10116 GN=Apoa1 PE=1 SV=2	1.04965	1.25994	1.10993	0.775005	1.27514	1.47387	1.36269	0.780033
A0A0G2JU23	89	Apoa1	Apolipoprotein A-I OS=Rattus norvegicus OX=10116 GN=Apoa1 PE=1 SV=2	-2.95301	-0.0874233	-3.18742	-2.83806	-2.12862	-3.60285	0.60509	-0.958931
A0A8I5ZTJ3	260	Nploc4	NPL4 homolog, ubiquitin recognition factor OS=Rattus norvegicus OX=10116 GN=Nploc4 PE=1 SV=1	-1.27734	-1.07416	-3.19262	-1.8996	-3.72692	-1.79771	-1.678	-1.44749
A0A8L2RBI2	162	Trdn	Triadin OS=Rattus norvegicus OX=10116 GN=Trdn PE=4 SV=1	-1.46504	-3.87959	-0.975001	-0.871947	-3.31933	-1.14209	-2.8076	-3.97951
A0A8L2RBI2	176	Trdn	Triadin OS=Rattus norvegicus OX=10116 GN=Trdn PE=4 SV=1	0.596806	0.21617	0.599282	0.649151	-3.41179	0.20918	-3.75072	-0.356958
A0A0G2JUA5	4686	Ahnak	AHNAK nucleoprotein OS=Rattus norvegicus OX=10116 GN=Ahnak PE=1 SV=1	-1.81561	0.296276	-0.503071	-3.89332	-3.41506	-0.0661068	0.108136	-4.22801
A0A0G2JUA5	1189	Ahnak	AHNAK nucleoprotein OS=Rattus norvegicus OX=10116 GN=Ahnak PE=1 SV=1	0.751812	0.126399	-2.81158	-2.80174	-3.90838	-1.91509	0.366664	-3.55186
A0A0G2JUA5	2048	Ahnak	AHNAK nucleoprotein OS=Rattus norvegicus OX=10116 GN=Ahnak PE=1 SV=1	0.297424	-0.236273	-3.17034	-2.43155	-4.44428	-1.2966	-0.0939131	-1.28541
A0A0G2JUA5	2243	Ahnak	AHNAK nucleoprotein OS=Rattus norvegicus OX=10116 GN=Ahnak PE=1 SV=1	0.739384	0.249996	-0.865896	-0.386053	-0.634291	-0.250787	0.0812654	-0.290526
A0A0G2JUA5	2252	Ahnak	AHNAK nucleoprotein OS=Rattus norvegicus OX=10116 GN=Ahnak PE=1 SV=1	-2.44015	-3.04839	-2.91102	-1.793	-1.09072	-1.91651	-2.71519	-2.33264
A0A0G2JUA5	812	Ahnak	AHNAK nucleoprotein OS=Rattus norvegicus OX=10116 GN=Ahnak PE=1 SV=1	0.255768	-0.0987024	-2.15986	-1.36526	-1.2732	-0.404106	0.233278	-0.356882
A0A0G2JUA5	1317	Ahnak	AHNAK nucleoprotein OS=Rattus norvegicus OX=10116 GN=Ahnak PE=1 SV=1	-2.6757	0.46685	-2.55065	-1.54453	-1.64916	-0.440338	-1.48	-0.490873
A0A0G2JUA5	4677	Ahnak	AHNAK nucleoprotein OS=Rattus norvegicus OX=10116 GN=Ahnak PE=1 SV=1	0.555248	-0.106634	-0.171522	-0.0121002	0.3301	0.161625	0.328761	-0.000987053
A0A0G2JUA5	4154	Ahnak	AHNAK nucleoprotein OS=Rattus norvegicus OX=10116 GN=Ahnak PE=1 SV=1	-0.975193	-0.893925	-3.31174	-3.24513	-2.92398	-1.96557	-1.46853	-2.8074
A0A0G2JUA5	1628	Ahnak	AHNAK nucleoprotein OS=Rattus norvegicus OX=10116 GN=Ahnak PE=1 SV=1	1.4749	1.33089	-0.590515	-0.0099287	-0.0209999	0.553845	0.818799	0.429714
A0A0G2JUA5	1635	Ahnak	AHNAK nucleoprotein OS=Rattus norvegicus OX=10116 GN=Ahnak PE=1 SV=1	1.49858	1.26696	-3.7827	0.949755	0.698417	-2.2472	0.90112	0.92124
A0A0G2JUA5	4080	Ahnak	AHNAK nucleoprotein OS=Rattus norvegicus OX=10116 GN=Ahnak PE=1 SV=1	-0.538493	-0.876691	-2.03579	-1.8528	-1.19291	-1.1462	-1.58826	-1.22349
A0A0G2JUA5	1051	Ahnak	AHNAK nucleoprotein OS=Rattus norvegicus OX=10116 GN=Ahnak PE=1 SV=1	-0.2464	-0.559262	-2.48002	-2.28577	-2.09458	-1.58936	-1.14207	-1.49096
A0A0G2JUA5	1179	Ahnak	AHNAK nucleoprotein OS=Rattus norvegicus OX=10116 GN=Ahnak PE=1 SV=1	2.52048	2.70186	1.0669	1.72695	1.78395	2.71014	2.14308	2.48612
A0A0G2JUA5	2140	Ahnak	AHNAK nucleoprotein OS=Rattus norvegicus OX=10116 GN=Ahnak PE=1 SV=1	-0.314493	-0.665216	-2.33353	-1.26864	-4.12464	-0.858684	-1.69235	-2.91102
A0A0G2JUA5	2146	Ahnak	AHNAK nucleoprotein OS=Rattus norvegicus OX=10116 GN=Ahnak PE=1 SV=1	-1.29168	-2.02165	-2.33051	-1.65728	-1.16475	-1.33772	-1.31168	-2.09957
A0A0G2JUA5	3102	Ahnak	AHNAK nucleoprotein OS=Rattus norvegicus OX=10116 GN=Ahnak PE=1 SV=1	1.50882	1.14639	-1.04716	0.0572729	-3.52701	0.984918	1.30889	0.784397
A0A0G2JUA5	2266	Ahnak	AHNAK nucleoprotein OS=Rattus norvegicus OX=10116 GN=Ahnak PE=1 SV=1	2.068	1.21063	-0.729445	0.87545	0.388501	1.16415	1.7793	0.706215
A0A0G2JUA5	595	Ahnak	AHNAK nucleoprotein OS=Rattus norvegicus OX=10116 GN=Ahnak PE=1 SV=1	-0.275479	-0.368748	-1.23293	-0.897162	-0.321404	-0.470792	-0.531606	-0.367375
A0A0G2JUA5	1358	Ahnak	AHNAK nucleoprotein OS=Rattus norvegicus OX=10116 GN=Ahnak PE=1 SV=1	0.535213	0.0124645	-3.89008	-3.31619	-2.97304	-1.83835	0.0276089	-3.861
A0A0G2JUA5	2257	Ahnak	AHNAK nucleoprotein OS=Rattus norvegicus OX=10116 GN=Ahnak PE=1 SV=1	1.4136	1.02174	0.936657	0.801489	-4.31418	-1.69261	-2.70112	-2.6372
A0A0G2JUA5	5381	Ahnak	AHNAK nucleoprotein OS=Rattus norvegicus OX=10116 GN=Ahnak PE=1 SV=1	-1.06047	-1.23249	-2.75322	-1.90175	-3.23291	-4.75746	-2.74076	-1.40031
A0A0G2JUA5	2653	Ahnak	AHNAK nucleoprotein OS=Rattus norvegicus OX=10116 GN=Ahnak PE=1 SV=1	0.564425	0.134686	-3.56161	-0.147579	-0.0035677	0.325259	-0.505378	-3.44377
A0A0G2JUA5	937	Ahnak	AHNAK nucleoprotein OS=Rattus norvegicus OX=10116 GN=Ahnak PE=1 SV=1	-0.606646	-0.864276	-3.83151	-0.780429	-0.980781	-0.418777	-0.297903	-0.664054
A0A0G2JUA5	2635	Ahnak	AHNAK nucleoprotein OS=Rattus norvegicus OX=10116 GN=Ahnak PE=1 SV=1	-0.811937	-0.853559	-3.90639	-2.36127	-0.504025	-1.12174	-3.67827	-0.857099
A0A0G2JU96	942	Ahnak	AHNAK nucleoprotein OS=Rattus norvegicus OX=10116 GN=Ahnak PE=1 SV=2	-0.390194	-0.526712	-3.72844	-1.43273	-1.33242	-0.992945	-0.83689	-0.710132
A0A0G2JUA5	1128	Ahnak	AHNAK nucleoprotein OS=Rattus norvegicus OX=10116 GN=Ahnak PE=1 SV=1	3.45895	3.42032	1.20095	1.71895	1.7428	2.61282	3.16838	2.44157
A0A0G2JUA5	751	Ahnak	AHNAK nucleoprotein OS=Rattus norvegicus OX=10116 GN=Ahnak PE=1 SV=1	-1.0834	-3.06607	-3.39821	-3.19055	-2.77009	-3.03793	-1.60835	-1.82782
A0A0G2JUA5	3093	Ahnak	AHNAK nucleoprotein OS=Rattus norvegicus OX=10116 GN=Ahnak PE=1 SV=1	-0.756032	-2.01286	-1.5864	-0.695207	-0.743189	-0.432461	-0.419645	-0.753488
A0A0G2JVM0	145	Aldh4a1	Multifunctional fusion protein OS=Rattus norvegicus OX=10116 GN=Aldh4a1 PE=1 SV=2	-1.7918	-1.59777	-3.24116	-1.02406	-1.33407	-1.41578	-1.93939	-1.86994
A0A0G2JVM0	129	Aldh4a1	Multifunctional fusion protein OS=Rattus norvegicus OX=10116 GN=Aldh4a1 PE=1 SV=2	0.879068	0.427502	-3.47906	-3.96339	-3.52765	-1.14074	0.568351	-2.7443
A0A0G2JVM0	364	Aldh4a1	Multifunctional fusion protein OS=Rattus norvegicus OX=10116 GN=Aldh4a1 PE=1 SV=2	1.08058	0.830322	-2.83842	-1.55868	-3.3428	-0.666079	0.248288	-2.02769
A0A0G2JVM0	89	Aldh4a1	Multifunctional fusion protein OS=Rattus norvegicus OX=10116 GN=Aldh4a1 PE=1 SV=2	1.33849	1.17135	0.993937	1.0953	1.10864	0.858138	0.717669	0.759617
A0A8I5ZQ44	104	Dctn2	Dynactin subunit 2 OS=Rattus norvegicus OX=10116 GN=Dctn2 PE=1 SV=1	-1.00786	-2.66548	-1.06922	-1.14	-0.405225	-3.42782	-0.806603	-1.11983
A0A8I5ZQ44	300	Dctn2	Dynactin subunit 2 OS=Rattus norvegicus OX=10116 GN=Dctn2 PE=1 SV=1	-0.909533	-0.86371	-1.36509	-1.06811	-0.66672	-0.904368	-0.938659	-1.28054
A0A8I5ZQ44	142	Dctn2	Dynactin subunit 2 OS=Rattus norvegicus OX=10116 GN=Dctn2 PE=1 SV=1	0.0322733	0.221048	-1.82848	-1.83104	-1.75976	-0.479125	-0.0856533	-1.13387
A0A8I5ZQ44	127	Dctn2	Dynactin subunit 2 OS=Rattus norvegicus OX=10116 GN=Dctn2 PE=1 SV=1	-0.83758	-0.821877	-3.17932	-0.558678	-0.433819	-3.7015	-2.75211	-0.687318
F7EPH4	57	Ppa1	Inorganic pyrophosphatase OS=Rattus norvegicus OX=10116 GN=Ppa1 PE=1 SV=2	-0.530373	-1.38578	-1.06525	-0.290007	-0.153403	-3.53586	-0.744528	-1.91592
A0A0G2JUE7	84	Nars1	Asparagine--tRNA ligase, cytoplasmic OS=Rattus norvegicus OX=10116 GN=Nars1 PE=1 SV=1	-2.08843	-3.54522	-3.53264	-1.91211	-1.56797	-2.4939	-2.10269	-2.54066
A0A8I6AAG9	191	Septin11	Septin OS=Rattus norvegicus OX=10116 GN=Septin11 PE=1 SV=1	-1.68561	-1.71472	-1.50431	-1.28386	-1.46256	-1.39934	-1.40796	-1.8609
A0A8I6AAG9	196	Septin11	Septin OS=Rattus norvegicus OX=10116 GN=Septin11 PE=1 SV=1	-3.00167	-1.95879	-1.09641	-1.45269	-3.79957	-1.48115	-1.58931	-3.72021
A0A8I6AAG9	176	Septin11	Septin OS=Rattus norvegicus OX=10116 GN=Septin11 PE=1 SV=1	-0.916993	-0.714506	-3.30168	-1.77367	-2.35096	-1.22675	-2.10751	-1.66809
A0A0G2JUN5	193	Impa2	Inositol-1-monophosphatase OS=Rattus norvegicus OX=10116 GN=Impa2 PE=1 SV=2	-1.53412	-1.58364	-1.21972	-1.46697	-1.37711	-2.02819	-1.64823	-1.6289
A0A0G2JUP3	4785	Obscn	non-specific serine/threonine protein kinase OS=Rattus norvegicus OX=10116 GN=Obscn PE=1 SV=2	-1.875	-1.80602	-1.98129	-2.62802	-2.06538	-3.99251	-2.04388	-3.60428
A0A0G2JUP3	4791	Obscn	non-specific serine/threonine protein kinase OS=Rattus norvegicus OX=10116 GN=Obscn PE=1 SV=2	-2.0798	-1.47367	-3.74284	-2.71811	-2.2224	-2.24712	-2.44077	-2.51138
A0A0G2JUP3	5602	Obscn	non-specific serine/threonine protein kinase OS=Rattus norvegicus OX=10116 GN=Obscn PE=1 SV=2	-1.09152	-4.10821	-3.76104	-1.42831	-1.28435	-1.5856	-1.29575	-4.04162
A0A0G2JUP3	841	Obscn	non-specific serine/threonine protein kinase OS=Rattus norvegicus OX=10116 GN=Obscn PE=1 SV=2	1.43439	1.14393	1.38227	1.32454	1.6235	1.30933	1.34376	1.37464
A0A0G2JUP3	1621	Obscn	non-specific serine/threonine protein kinase OS=Rattus norvegicus OX=10116 GN=Obscn PE=1 SV=2	-1.06053	-1.02581	-2.23883	-1.32737	-1.04563	-0.915745	-1.31201	-0.787515
A0A0G2JUP3	1626	Obscn	non-specific serine/threonine protein kinase OS=Rattus norvegicus OX=10116 GN=Obscn PE=1 SV=2	1.65416	1.23395	1.35771	1.54462	-3.84619	-3.76255	1.70211	1.67479
A0A0G2JUP3	977	Obscn	non-specific serine/threonine protein kinase OS=Rattus norvegicus OX=10116 GN=Obscn PE=1 SV=2	1.44416	1.31285	0.939787	1.21675	1.32502	0.775399	0.735112	1.4858
A0A0G2JUP3	982	Obscn	non-specific serine/threonine protein kinase OS=Rattus norvegicus OX=10116 GN=Obscn PE=1 SV=2	2.75529	2.39271	2.83138	2.83888	3.07485	2.87284	2.76208	2.86199
A0A0G2JUP3	1437	Obscn	non-specific serine/threonine protein kinase OS=Rattus norvegicus OX=10116 GN=Obscn PE=1 SV=2	-0.562722	-0.65408	-1.27085	-2.76049	-0.797402	-1.05207	-0.515734	-0.263997
A0A0G2JUP3	885	Obscn	non-specific serine/threonine protein kinase OS=Rattus norvegicus OX=10116 GN=Obscn PE=1 SV=2	1.34278	1.22356	0.198604	0.689325	0.619664	1.16259	1.32872	1.15533
A0A0G2JUP3	2454	Obscn	non-specific serine/threonine protein kinase OS=Rattus norvegicus OX=10116 GN=Obscn PE=1 SV=2	-1.13803	-1.60627	-0.298059	-0.2651	-0.114781	-1.05587	-1.08594	-0.734555
A0A0G2JUP3	3277	Obscn	non-specific serine/threonine protein kinase OS=Rattus norvegicus OX=10116 GN=Obscn PE=1 SV=2	-1.0663	-1.28199	-0.269284	-0.793153	-0.778622	-1.08152	-0.758884	-0.385701
A0A0G2JUP3	952	Obscn	non-specific serine/threonine protein kinase OS=Rattus norvegicus OX=10116 GN=Obscn PE=1 SV=2	-0.743228	-1.20995	-1.45945	-1.33738	-0.904962	-0.61673	-0.894096	-1.04338
A0A0G2JUP3	16	Obscn	non-specific serine/threonine protein kinase OS=Rattus norvegicus OX=10116 GN=Obscn PE=1 SV=2	-1.43222	-2.03062	-2.96632	-2.37863	-1.75775	-2.24814	-1.97962	-2.37053
A0A0G2JUP3	2751	Obscn	non-specific serine/threonine protein kinase OS=Rattus norvegicus OX=10116 GN=Obscn PE=1 SV=2	-1.91357	-3.65993	-2.55447	-2.40887	-1.7296	-3.71296	-3.50884	-1.89686
A0A0G2JUP3	2559	Obscn	non-specific serine/threonine protein kinase OS=Rattus norvegicus OX=10116 GN=Obscn PE=1 SV=2	0.452097	0.370165	-0.418046	0.174994	0.0557632	0.324725	-3.62591	0.279114
A0A0G2JUP3	6452	Obscn	non-specific serine/threonine protein kinase OS=Rattus norvegicus OX=10116 GN=Obscn PE=1 SV=2	0.426754	-0.136208	-0.803354	0.0319071	-0.54987	0.0641565	0.448846	-0.129285
A0A0G2JUP3	6858	Obscn	non-specific serine/threonine protein kinase OS=Rattus norvegicus OX=10116 GN=Obscn PE=1 SV=2	-3.35338	0.704142	-3.35082	-1.0227	-1.133	-0.121011	-3.51477	-0.266657
A0A0G2JUP3	2970	Obscn	non-specific serine/threonine protein kinase OS=Rattus norvegicus OX=10116 GN=Obscn PE=1 SV=2	-0.359986	-0.941463	-0.648764	-0.621119	-0.672986	-0.881721	-0.713993	-0.567602
A0A0G2JUP3	3439	Obscn	non-specific serine/threonine protein kinase OS=Rattus norvegicus OX=10116 GN=Obscn PE=1 SV=2	-2.30196	-2.63779	-2.78157	-1.79521	-1.41987	-1.00557	-1.88791	-1.69592
A0A0G2JUP3	6559	Obscn	non-specific serine/threonine protein kinase OS=Rattus norvegicus OX=10116 GN=Obscn PE=1 SV=2	-0.96961	-1.05265	-3.75824	-1.82425	-2.38832	-1.58525	-0.943486	-2.10663
M0R9D4	116	Hmgb3	High mobility group box 3 OS=Rattus norvegicus OX=10116 GN=Hmgb3 PE=1 SV=1	-2.17787	-3.5673	-2.62829	-3.83298	-1.71573	-3.55889	-2.9811	-5.56943
A0A8I6ADG3	367	Immt	MICOS complex subunit MIC60 OS=Rattus norvegicus OX=10116 GN=Immt PE=1 SV=1	3.99608	3.78484	3.86751	3.91956	3.96648	3.83896	3.7889	3.81383
A0A8I6ADG3	220	Immt	MICOS complex subunit MIC60 OS=Rattus norvegicus OX=10116 GN=Immt PE=1 SV=1	-3.08437	2.2004	2.98626	2.87876	2.76651	2.85617	2.80799	2.58468
A0A8I6ADG3	227	Immt	MICOS complex subunit MIC60 OS=Rattus norvegicus OX=10116 GN=Immt PE=1 SV=1	3.95214	3.67141	3.43277	3.90564	3.92197	4.05319	3.93277	4.04084
A0A8I6ADG3	218	Immt	MICOS complex subunit MIC60 OS=Rattus norvegicus OX=10116 GN=Immt PE=1 SV=1	-2.73314	-3.90425	1.4837	1.84113	1.71974	1.72616	1.24391	1.37024
A0A8I6ADG3	415	Immt	MICOS complex subunit MIC60 OS=Rattus norvegicus OX=10116 GN=Immt PE=1 SV=1	-0.0467482	-0.479153	-0.66241	-0.0162077	0.117282	0.217239	0.121688	-0.385076
A0A8I6ADG3	339	Immt	MICOS complex subunit MIC60 OS=Rattus norvegicus OX=10116 GN=Immt PE=1 SV=1	4.49287	4.13473	4.50122	4.58127	4.69553	4.59269	4.52571	4.35137
A0A8I6ADG3	630	Immt	MICOS complex subunit MIC60 OS=Rattus norvegicus OX=10116 GN=Immt PE=1 SV=1	2.07377	-4.35096	2.18514	2.35214	2.47423	2.44545	2.32376	2.06109
A0A8I6ADG3	556	Immt	MICOS complex subunit MIC60 OS=Rattus norvegicus OX=10116 GN=Immt PE=1 SV=1	2.23403	2.08877	2.37377	-2.10518	2.79471	2.4269	2.23198	-2.69612
A0A8I6ADG3	274	Immt	MICOS complex subunit MIC60 OS=Rattus norvegicus OX=10116 GN=Immt PE=1 SV=1	1.66211	1.62177	-0.278571	0.646051	0.373186	1.16142	1.55549	0.629555
A0A8I6ADG3	264	Immt	MICOS complex subunit MIC60 OS=Rattus norvegicus OX=10116 GN=Immt PE=1 SV=1	0.430319	0.0296288	-1.49134	-0.473615	-1.46765	0.0651026	0.513143	-0.826387
A0A8I6ADG3	171	Immt	MICOS complex subunit MIC60 OS=Rattus norvegicus OX=10116 GN=Immt PE=1 SV=1	1.4805	1.36772	0.45246	0.854353	0.739097	1.31811	1.48313	0.731146
A0A8I6ADG3	190	Immt	MICOS complex subunit MIC60 OS=Rattus norvegicus OX=10116 GN=Immt PE=1 SV=1	-3.26579	-3.05736	-3.25996	-2.68585	-2.89119	-3.35197	-2.49827	-3.05388
A0A8I6ADG3	203	Immt	MICOS complex subunit MIC60 OS=Rattus norvegicus OX=10116 GN=Immt PE=1 SV=1	-2.45312	0.529169	-3.14946	1.27911	1.21137	0.98919	0.954442	-2.4542
P62142	259	Ppp1cb	Serine/threonine-protein phosphatase PP1-beta catalytic subunit OS=Rattus norvegicus OX=10116 GN=Ppp1cb PE=1 SV=3	0.530743	-0.509786	-0.369074	0.238037	0.0196505	0.874867	0.0656042	0.615744
A0A8I5ZJ60	223	Ppp1cc	Serine/threonine-protein phosphatase OS=Rattus norvegicus OX=10116 GN=Ppp1cc PE=1 SV=1	-0.473067	-0.585856	-2.49134	-1.91783	-1.30428	-0.944976	-0.526361	-0.811667
P62142	112	Ppp1cb	Serine/threonine-protein phosphatase PP1-beta catalytic subunit OS=Rattus norvegicus OX=10116 GN=Ppp1cb PE=1 SV=3	0.93998	0.236023	-3.88591	-2.41462	-4.05981	-0.662296	0.641213	-2.97294
A0A0G2JVL6	61	Ndufa8	NADH dehydrogenase [ubiquinone] 1 alpha subcomplex subunit 8 OS=Rattus norvegicus OX=10116 GN=Ndufa8 PE=3 SV=1	-0.715893	-1.08533	-2.7329	-3.28557	-4.15224	-2.21893	-0.559809	-2.67572
A0A0G2JVL6	127	Ndufa8	NADH dehydrogenase [ubiquinone] 1 alpha subcomplex subunit 8 OS=Rattus norvegicus OX=10116 GN=Ndufa8 PE=3 SV=1	0.967873	1.21231	-1.97604	-0.952826	-0.900287	0.849813	1.49627	0.173241
A0A0G2JVL6	14	Ndufa8	NADH dehydrogenase [ubiquinone] 1 alpha subcomplex subunit 8 OS=Rattus norvegicus OX=10116 GN=Ndufa8 PE=3 SV=1	-0.695963	-2.37714	-2.64699	-3.18672	-2.33177	-1.51228	-0.536632	-3.69773
A0A0G2JVL6	19	Ndufa8	NADH dehydrogenase [ubiquinone] 1 alpha subcomplex subunit 8 OS=Rattus norvegicus OX=10116 GN=Ndufa8 PE=3 SV=1	1.78116	1.27908	1.82931	2.21767	2.27971	2.26781	2.20798	1.89396
A0A0G2JVL6	159	Ndufa8	NADH dehydrogenase [ubiquinone] 1 alpha subcomplex subunit 8 OS=Rattus norvegicus OX=10116 GN=Ndufa8 PE=3 SV=1	1.8811	1.62152	1.53833	1.91413	1.98201	1.93101	2.03126	1.89308
A0A0G2JVL6	106	Ndufa8	NADH dehydrogenase [ubiquinone] 1 alpha subcomplex subunit 8 OS=Rattus norvegicus OX=10116 GN=Ndufa8 PE=3 SV=1	-1.57252	-2.61297	-4.63806	-3.35324	-2.02844	-1.94346	-1.75912	-4.0328
A0A0G2JVL6	41	Ndufa8	NADH dehydrogenase [ubiquinone] 1 alpha subcomplex subunit 8 OS=Rattus norvegicus OX=10116 GN=Ndufa8 PE=3 SV=1	2.49374	2.41046	2.0265	2.3249	2.29642	2.54102	2.53809	2.34174
A0A0G2JVL6	26	Ndufa8	NADH dehydrogenase [ubiquinone] 1 alpha subcomplex subunit 8 OS=Rattus norvegicus OX=10116 GN=Ndufa8 PE=3 SV=1	2.07523	1.83793	1.80151	1.97408	2.07091	2.22835	2.21513	1.95478
A0A0G2JVL6	132	Ndufa8	NADH dehydrogenase [ubiquinone] 1 alpha subcomplex subunit 8 OS=Rattus norvegicus OX=10116 GN=Ndufa8 PE=3 SV=1	1.57379	1.38945	1.27474	1.36268	1.79516	1.72166	1.65846	1.95702
A0A0G2JVL6	51	Ndufa8	NADH dehydrogenase [ubiquinone] 1 alpha subcomplex subunit 8 OS=Rattus norvegicus OX=10116 GN=Ndufa8 PE=3 SV=1	0.875319	1.09539	0.505355	-3.63029	0.804374	-3.61859	0.564549	-3.16802
A0A0G2JZH2	1050	Iars1	isoleucine--tRNA ligase OS=Rattus norvegicus OX=10116 GN=Iars1 PE=1 SV=2	-0.733456	-1.3279	-2.91754	-3.04842	-2.68874	-1.757	-1.26962	-2.41056
A0A8I6A7R3	1150	Mia3	MIA SH3 domain ER export factor 3 OS=Rattus norvegicus OX=10116 GN=Mia3 PE=1 SV=1	-1.63258	-2.58012	-3.22815	-1.66881	-1.2447	-1.71455	-1.57442	-4.87654
A0A8I6A7R3	646	Mia3	MIA SH3 domain ER export factor 3 OS=Rattus norvegicus OX=10116 GN=Mia3 PE=1 SV=1	-2.85996	-1.08132	-3.27706	-1.6958	-1.713	-1.30226	-1.37597	-1.18327
F7EK08	403	Usp14	Ubiquitin carboxyl-terminal hydrolase OS=Rattus norvegicus OX=10116 GN=Usp14 PE=1 SV=1	-2.36336	-2.52766	-2.75349	-2.99885	-2.65011	-2.80543	-2.4025	-2.25833
F7EK08	254	Usp14	Ubiquitin carboxyl-terminal hydrolase OS=Rattus norvegicus OX=10116 GN=Usp14 PE=1 SV=1	-0.467078	-0.551188	-1.45598	-1.05999	-1.28832	-0.938937	-0.736219	-1.06249
A0A0G2JVX7	280	Apoa4	Apolipoprotein A-IV OS=Rattus norvegicus OX=10116 GN=Apoa4 PE=1 SV=1	-1.27869	-1.8606	-1.42938	-1.29514	-0.484521	-0.650414	-0.401339	-0.553663
G3V9Z6	193	Septin8	Septin OS=Rattus norvegicus OX=10116 GN=Septin8 PE=1 SV=1	-1.66193	-2.07361	-1.11126	-1.32137	-1.33794	-1.33823	-1.42672	-1.48375
G3V9Z6	198	Septin8	Septin OS=Rattus norvegicus OX=10116 GN=Septin8 PE=1 SV=1	-1.47632	-1.87812	-1.39984	-1.70745	-1.72597	-4.48487	-2.16095	-3.76506
A0A8I6AGH3	83	Cisd3	CDGSH iron sulfur domain 3 OS=Rattus norvegicus OX=10116 GN=Cisd3 PE=1 SV=1	1.1371	0.592314	0.860703	0.943171	1.0265	0.979125	0.730508	0.798653
A0A8I6GKZ8	3304	Dmd	Dystrophin OS=Rattus norvegicus OX=10116 GN=Dmd PE=1 SV=1	-1.44227	-2.99507	-1.63655	-1.59416	-1.40564	-1.7302	-1.81976	-2.03404
A0A8I6GKZ8	3380	Dmd	Dystrophin OS=Rattus norvegicus OX=10116 GN=Dmd PE=1 SV=1	-0.357304	-0.684748	-0.744821	-0.724646	-0.407877	-0.733294	-2.81042	-0.746146
A0A8I5ZTS3	233	Map4	Microtubule-associated protein OS=Rattus norvegicus OX=10116 GN=Map4 PE=1 SV=1	-1.01681	-1.41569	-1.6692	-1.22124	-1.59179	-0.575722	-0.524198	-0.942227
A0A8I5ZTS3	1830	Map4	Microtubule-associated protein OS=Rattus norvegicus OX=10116 GN=Map4 PE=1 SV=1	-2.69639	-0.952456	-0.322367	-2.72833	-0.297698	-0.25968	-0.812399	-0.587102
A0A8I5ZTS3	2067	Map4	Microtubule-associated protein OS=Rattus norvegicus OX=10116 GN=Map4 PE=1 SV=1	-2.41495	-2.78235	-2.67089	-2.72711	-3.61822	-1.85016	-2.44459	-1.9822
A0A8I5ZTS3	1983	Map4	Microtubule-associated protein OS=Rattus norvegicus OX=10116 GN=Map4 PE=1 SV=1	0.153043	-0.275983	-0.983714	-0.736835	-0.845174	-0.30452	-0.590302	-0.926966
A0A8I5ZTS3	1599	Map4	Microtubule-associated protein OS=Rattus norvegicus OX=10116 GN=Map4 PE=1 SV=1	-2.60837	-3.04144	-2.42209	-2.09062	-2.07141	-1.39382	-1.66451	-1.94649
A0A8I5ZTS3	1902	Map4	Microtubule-associated protein OS=Rattus norvegicus OX=10116 GN=Map4 PE=1 SV=1	-0.246069	-0.00896931	-0.621583	-3.67102	-0.52717	0.0855455	-3.64069	-0.315691
A0A8I5ZTS3	1897	Map4	Microtubule-associated protein OS=Rattus norvegicus OX=10116 GN=Map4 PE=1 SV=1	-0.637167	-0.506063	-0.942082	-0.916166	-0.823661	-0.486324	-0.945695	-0.733759
A0A8I5ZTS3	475	Map4	Microtubule-associated protein OS=Rattus norvegicus OX=10116 GN=Map4 PE=1 SV=1	-0.651555	-3.18528	-2.95879	-2.55217	-2.84187	-0.994568	-0.431575	-1.46002
A0A0G2JW90	230	Pdha1	Pyruvate dehydrogenase E1 component subunit alpha OS=Rattus norvegicus OX=10116 GN=Pdha1 PE=1 SV=2	5.36652	4.9236	5.25113	5.08643	5.3354	4.97501	5.04414	5.15307
A0A0G2JW90	69	Pdha1	Pyruvate dehydrogenase E1 component subunit alpha OS=Rattus norvegicus OX=10116 GN=Pdha1 PE=1 SV=2	4.31721	4.03462	4.41343	4.25583	4.4127	4.09254	4.44532	4.19616
A0A0G2JW90	253	Pdha1	Pyruvate dehydrogenase E1 component subunit alpha OS=Rattus norvegicus OX=10116 GN=Pdha1 PE=1 SV=2	1.66458	1.25344	1.56192	1.67713	1.77128	1.66239	1.65351	1.52976
A0A0G2JW90	49	Pdha1	Pyruvate dehydrogenase E1 component subunit alpha OS=Rattus norvegicus OX=10116 GN=Pdha1 PE=1 SV=2	1.62633	0.437239	1.97479	2.06719	2.01084	2.18016	2.00516	1.82609
A0A0G2JW90	371	Pdha1	Pyruvate dehydrogenase E1 component subunit alpha OS=Rattus norvegicus OX=10116 GN=Pdha1 PE=1 SV=2	1.93447	1.82211	1.92597	1.94765	2.11877	2.10597	2.04881	1.98176
A0A0G2JW90	63	Pdha1	Pyruvate dehydrogenase E1 component subunit alpha OS=Rattus norvegicus OX=10116 GN=Pdha1 PE=1 SV=2	1.76353	1.58405	1.65919	2.03726	1.91951	1.93101	1.96883	1.92351
A0A0G2JW90	307	Pdha1	Pyruvate dehydrogenase E1 component subunit alpha OS=Rattus norvegicus OX=10116 GN=Pdha1 PE=1 SV=2	5.48766	5.42639	4.54635	5.13794	4.79773	5.45177	5.60033	5.22711
A0A0G2JW90	263	Pdha1	Pyruvate dehydrogenase E1 component subunit alpha OS=Rattus norvegicus OX=10116 GN=Pdha1 PE=1 SV=2	-2.8408	0.432983	-3.43508	-0.227374	-1.1952	0.668834	-2.53537	-0.491798
A0A0G2JW90	299	Pdha1	Pyruvate dehydrogenase E1 component subunit alpha OS=Rattus norvegicus OX=10116 GN=Pdha1 PE=1 SV=2	3.47404	3.4009	2.77121	3.25245	2.96905	3.46712	3.50934	3.3094
M9MMM9	2131	Macf1	Microtubule-actin crosslinking factor 1 OS=Rattus norvegicus OX=10116 GN=Macf1 PE=1 SV=3	-0.288504	-0.749023	-0.671655	-1.31154	-0.687259	-0.917942	-1.08879	-0.804546
A0A0G2JYZ5	89	Plec	Plectin OS=Rattus norvegicus OX=10116 GN=Plec PE=1 SV=1	-1.47865	-3.13757	-2.13754	-2.29405	-4.47833	-1.83409	-3.84074	-2.11957
A0A0G2JWB2	52	Rpl11	Large ribosomal subunit protein uL5 OS=Rattus norvegicus OX=10116 GN=Rpl11 PE=1 SV=1	2.05046	2.12046	1.05093	1.7339	1.46395	2.28206	2.09796	1.94402
A0A0G2JWB2	78	Rpl11	Large ribosomal subunit protein uL5 OS=Rattus norvegicus OX=10116 GN=Rpl11 PE=1 SV=1	0.360098	-0.406209	0.264524	0.305923	0.464518	0.431483	0.168713	0.187834
A0A0G2JWB2	67	Rpl11	Large ribosomal subunit protein uL5 OS=Rattus norvegicus OX=10116 GN=Rpl11 PE=1 SV=1	-1.27335	-1.53334	-3.54991	-3.06077	-1.93991	-0.983476	-2.46489	-2.95998
A0A0G2JWB2	154	Rpl11	Large ribosomal subunit protein uL5 OS=Rattus norvegicus OX=10116 GN=Rpl11 PE=1 SV=1	-0.847986	-1.3533	-0.855135	-0.760034	-0.497832	-0.629776	-0.68893	-1.03288
F7ERM0	419	Fermt2	FERM domain containing kindlin 2 OS=Rattus norvegicus OX=10116 GN=Fermt2 PE=1 SV=1	-2.5923	-0.743632	-0.814228	-0.772319	-0.548223	-0.728704	-0.761199	-0.842976
F7ERM0	97	Fermt2	FERM domain containing kindlin 2 OS=Rattus norvegicus OX=10116 GN=Fermt2 PE=1 SV=1	1.21571	1.05268	0.506071	0.600378	0.84221	0.692296	0.814128	0.871304
F7ERM0	121	Fermt2	FERM domain containing kindlin 2 OS=Rattus norvegicus OX=10116 GN=Fermt2 PE=1 SV=1	-1.8853	-3.86448	-0.73463	-0.560377	-0.783725	-3.98429	-0.587711	-0.69766
A0A8I6A275	131	Fxr1	FMR1 autosomal homolog 1 OS=Rattus norvegicus OX=10116 GN=Fxr1 PE=1 SV=1	-1.72878	-1.58636	-2.6962	-2.10322	-3.78414	-3.09334	-2.65018	-2.48671
A0A8I6A275	256	Fxr1	FMR1 autosomal homolog 1 OS=Rattus norvegicus OX=10116 GN=Fxr1 PE=1 SV=1	-1.3725	-1.78078	-1.04138	-1.14489	-0.926306	-1.03015	-1.1457	-1.17778
A0A0G2JWE0	385	Pdp1	[Pyruvate dehydrogenase [acetyl-transferring]]-phosphatase 1, mitochondrial OS=Rattus norvegicus OX=10116 GN=Pdp1 PE=1 SV=1	-3.06194	-3.49492	-0.960801	-1.6591	-1.23901	-1.30448	-2.49353	-3.31851
A0A0G2K6J5	81	Myl6	Myosin light polypeptide 6 OS=Rattus norvegicus OX=10116 GN=Myl6 PE=4 SV=2	1.69117	1.52061	-3.5598	-4.35581	0.364666	-2.35998	1.81095	0.772192
A0A0G2K6J5	56	Myl6	Myosin light polypeptide 6 OS=Rattus norvegicus OX=10116 GN=Myl6 PE=4 SV=2	1.03107	0.954317	0.426469	0.697378	0.685842	1.25366	0.954724	0.982792
D4A1S6	833	Ppp1r12a	Protein phosphatase 1 regulatory subunit OS=Rattus norvegicus OX=10116 GN=Ppp1r12a PE=1 SV=4	-1.02484	-1.52183	-2.88956	-2.18201	-3.19936	-1.5863	-1.2296	-1.59842
D4A1S6	320	Ppp1r12a	Protein phosphatase 1 regulatory subunit OS=Rattus norvegicus OX=10116 GN=Ppp1r12a PE=1 SV=4	-0.12916	-0.574349	-0.867304	-0.841716	-2.93906	-0.28822	-0.40365	-0.866719
A0A0G2K9E0	302	Rnh1	Ribonuclease inhibitor OS=Rattus norvegicus OX=10116 GN=Rnh1 PE=4 SV=2	-0.938376	-1.00397	-2.7177	-2.65119	-3.37995	-2.30506	-0.682204	-2.44697
A0A8I6A7I4	30	Sirt2	NAD-dependent protein deacetylase OS=Rattus norvegicus OX=10116 GN=Sirt2 PE=1 SV=1	1.18389	0.889763	-1.23392	-0.352689	-0.827704	0.542859	1.06816	0.0675373
A0A0G2JWR2	130	Pacsin1	Protein kinase C and casein kinase substrate in neurons 1 OS=Rattus norvegicus OX=10116 GN=Pacsin1 PE=1 SV=2	1.26657	1.00401	1.11942	1.03185	1.26659	1.02161	1.05415	1.08546
A0A8I6B580	447	Nebl	Nebulette OS=Rattus norvegicus OX=10116 GN=Nebl PE=4 SV=1	-0.273893	-0.349566	-0.343393	0.0742941	0.294508	0.183601	0.24861	-0.0192976
A0A8I6B580	521	Nebl	Nebulette OS=Rattus norvegicus OX=10116 GN=Nebl PE=4 SV=1	1.72067	1.60158	1.33231	1.35476	1.73239	1.32102	1.62854	1.60905
A0A8I6B580	183	Nebl	Nebulette OS=Rattus norvegicus OX=10116 GN=Nebl PE=4 SV=1	-0.539466	-0.118711	-2.17092	-0.894677	-3.38311	-0.40696	-0.238243	-0.758184
A0A8I6B580	722	Nebl	Nebulette OS=Rattus norvegicus OX=10116 GN=Nebl PE=4 SV=1	-0.75147	-0.50831	-2.72041	-3.78595	-3.36693	-0.525798	-0.464041	-3.45562
A0A8I6B580	729	Nebl	Nebulette OS=Rattus norvegicus OX=10116 GN=Nebl PE=4 SV=1	0.937374	0.721142	0.69264	0.731066	0.989097	0.558911	0.524529	0.577797
A0A8I6B580	381	Nebl	Nebulette OS=Rattus norvegicus OX=10116 GN=Nebl PE=4 SV=1	1.25539	0.990248	0.944824	1.02914	1.25694	1.43413	1.01925	0.778917
A0A8I6B580	632	Nebl	Nebulette OS=Rattus norvegicus OX=10116 GN=Nebl PE=4 SV=1	-2.75559	-2.80391	-1.63764	-1.56657	-0.810993	-3.08882	-3.08933	-1.73023
A0A8I6B580	127	Nebl	Nebulette OS=Rattus norvegicus OX=10116 GN=Nebl PE=4 SV=1	3.7532	3.47414	3.10049	3.40321	3.58164	3.74458	3.50004	3.31275
A0A8I6B580	129	Nebl	Nebulette OS=Rattus norvegicus OX=10116 GN=Nebl PE=4 SV=1	-1.89281	-2.48043	-1.32245	-3.33889	-0.353192	-2.82776	-3.43322	-1.37884
A0A8I6B580	242	Nebl	Nebulette OS=Rattus norvegicus OX=10116 GN=Nebl PE=4 SV=1	-2.64265	-0.215901	0.28979	0.269273	0.64367	0.0421066	0.340074	-2.54784
A0A8I6B580	423	Nebl	Nebulette OS=Rattus norvegicus OX=10116 GN=Nebl PE=4 SV=1	1.1053	0.857082	-3.05898	-0.485931	-1.92666	0.65511	1.36216	-0.343463
A0A8I6B580	338	Nebl	Nebulette OS=Rattus norvegicus OX=10116 GN=Nebl PE=4 SV=1	0.838758	0.436014	0.85284	0.880636	1.19808	1.07259	0.804584	0.891983
A0A8I6B580	94	Nebl	Nebulette OS=Rattus norvegicus OX=10116 GN=Nebl PE=4 SV=1	1.46826	1.04642	0.378848	0.939329	0.880353	1.22356	1.41631	0.55241
A0A8I6B580	712	Nebl	Nebulette OS=Rattus norvegicus OX=10116 GN=Nebl PE=4 SV=1	-1.90613	-1.61577	-3.28091	-2.92701	-2.29257	-3.01359	-2.49997	-2.34843
A0A8I6B580	584	Nebl	Nebulette OS=Rattus norvegicus OX=10116 GN=Nebl PE=4 SV=1	0.597654	0.36838	0.339947	0.441234	0.628222	0.818616	0.609235	0.468098
A0A8I6B580	596	Nebl	Nebulette OS=Rattus norvegicus OX=10116 GN=Nebl PE=4 SV=1	1.57604	2.33629	0.925917	2.2644	2.46605	2.45201	2.32572	2.28107
A0A8I6B580	55	Nebl	Nebulette OS=Rattus norvegicus OX=10116 GN=Nebl PE=4 SV=1	1.88012	1.68044	0.803375	1.16382	1.22253	1.24177	1.3863	1.29424
A0A8I6B580	561	Nebl	Nebulette OS=Rattus norvegicus OX=10116 GN=Nebl PE=4 SV=1	-0.962309	-2.36323	-0.841056	-1.01796	-0.48155	-3.15319	-1.11928	-1.54273
A0A8I6B580	305	Nebl	Nebulette OS=Rattus norvegicus OX=10116 GN=Nebl PE=4 SV=1	-0.020565	-0.553545	1.04099	0.556147	1.33509	-0.343356	-0.236085	0.153803
A0A8I6B580	376	Nebl	Nebulette OS=Rattus norvegicus OX=10116 GN=Nebl PE=4 SV=1	2.97555	2.65012	2.80402	2.86349	3.2772	2.88699	2.88951	3.07112
A0A8I6B580	312	Nebl	Nebulette OS=Rattus norvegicus OX=10116 GN=Nebl PE=4 SV=1	-0.111121	0.0578146	-1.02067	-0.361474	0.0979614	-0.202295	-0.0664959	-0.282866
A0A8I6B580	88	Nebl	Nebulette OS=Rattus norvegicus OX=10116 GN=Nebl PE=4 SV=1	-3.09693	-0.453338	-3.38859	-3.44173	-0.233673	-0.201626	1.01018	-0.13765
A0A8I6B580	658	Nebl	Nebulette OS=Rattus norvegicus OX=10116 GN=Nebl PE=4 SV=1	2.60448	2.3887	1.5828	2.2245	1.94628	2.27125	2.47613	1.97105
A0A8I6B580	627	Nebl	Nebulette OS=Rattus norvegicus OX=10116 GN=Nebl PE=4 SV=1	-0.624769	-0.65298	-1.2901	-1.35009	-0.859111	-1.05921	-0.604151	-0.589035
A0A8I6B580	268	Nebl	Nebulette OS=Rattus norvegicus OX=10116 GN=Nebl PE=4 SV=1	-0.178406	-0.914833	-1.13934	-0.590817	-0.0169783	0.0241575	0.192345	-0.425632
A0A0G2JWS2	822	Nebl	Nebulette OS=Rattus norvegicus OX=10116 GN=Nebl PE=1 SV=2	-1.35078	-1.55854	-3.89858	-2.21644	-3.36296	-1.53344	-0.905006	-2.30229
A0A8I6B580	401	Nebl	Nebulette OS=Rattus norvegicus OX=10116 GN=Nebl PE=4 SV=1	2.12807	1.88654	1.85338	1.76146	1.99367	1.64686	1.5347	1.91251
A0A8I6B580	345	Nebl	Nebulette OS=Rattus norvegicus OX=10116 GN=Nebl PE=4 SV=1	0.266753	-2.87655	-3.51824	0.0845776	0.551648	0.196713	-3.02653	-0.0999823
A0A8I6B580	693	Nebl	Nebulette OS=Rattus norvegicus OX=10116 GN=Nebl PE=4 SV=1	-2.60498	-3.66461	-0.678149	-1.41481	-0.910944	-1.59208	-3.08053	-3.99009
A0A8L2QAQ2	199	Tpi1	Triosephosphate isomerase OS=Rattus norvegicus OX=10116 GN=Tpi1 PE=1 SV=1	4.40264	4.34047	3.55544	4.15328	3.813	4.30904	4.35192	3.90903
A0A8L2QAQ2	56	Tpi1	Triosephosphate isomerase OS=Rattus norvegicus OX=10116 GN=Tpi1 PE=1 SV=1	2.91777	2.94523	2.77064	2.73754	2.81542	2.87228	2.92073	2.90658
A0A8L2QAQ2	70	Tpi1	Triosephosphate isomerase OS=Rattus norvegicus OX=10116 GN=Tpi1 PE=1 SV=1	2.40399	2.29823	1.04959	1.60024	1.12516	2.00263	2.35502	2.05599
A0A8L2QAQ2	109	Tpi1	Triosephosphate isomerase OS=Rattus norvegicus OX=10116 GN=Tpi1 PE=1 SV=1	5.02514	4.79609	4.20163	4.53135	4.35949	4.63688	4.71428	4.38667
A0A8L2QAQ2	238	Tpi1	Triosephosphate isomerase OS=Rattus norvegicus OX=10116 GN=Tpi1 PE=1 SV=1	1.26355	0.738302	1.22426	1.43676	1.80798	1.86327	1.87769	1.69257
A0A8L2QAQ2	225	Tpi1	Triosephosphate isomerase OS=Rattus norvegicus OX=10116 GN=Tpi1 PE=1 SV=1	2.29629	2.06901	-3.13223	-3.00722	-3.59064	0.769759	2.26533	-3.47705
A0A0G2JWX1	263	Psmd11	26S proteasome non-ATPase regulatory subunit 11 OS=Rattus norvegicus OX=10116 GN=Psmd11 PE=1 SV=1	-0.383665	-0.299298	-0.787709	-0.764874	-0.204062	-0.620842	-0.223044	-0.397234
A0A0G2JWX1	495	Psmd11	26S proteasome non-ATPase regulatory subunit 11 OS=Rattus norvegicus OX=10116 GN=Psmd11 PE=1 SV=1	-0.430641	-1.01529	-0.77499	-0.531794	-0.213129	-0.310716	-0.35968	-0.676763
F1M614	1945	Lama2	Laminin subunit alpha 2 OS=Rattus norvegicus OX=10116 GN=Lama2 PE=4 SV=4	1.98763	1.47305	1.72909	1.9151	1.31664	1.78958	1.90144	1.63249
F1M614	1774	Lama2	Laminin subunit alpha 2 OS=Rattus norvegicus OX=10116 GN=Lama2 PE=4 SV=4	-0.562598	-1.19896	-0.610295	-0.214745	-0.963856	-0.0891123	0.0933294	-0.497952
F1M614	1963	Lama2	Laminin subunit alpha 2 OS=Rattus norvegicus OX=10116 GN=Lama2 PE=4 SV=4	0.0859537	-0.168468	-0.243229	0.656506	-0.289461	0.499602	0.699357	-0.143485
F1M614	1998	Lama2	Laminin subunit alpha 2 OS=Rattus norvegicus OX=10116 GN=Lama2 PE=4 SV=4	-2.13044	-1.89491	-2.76493	-1.84242	-2.48769	-1.76242	-1.12624	-1.50023
F1M614	1694	Lama2	Laminin subunit alpha 2 OS=Rattus norvegicus OX=10116 GN=Lama2 PE=4 SV=4	-0.610176	-0.694236	-0.983575	-0.475596	-1.46912	-0.331771	0.165427	-0.560351
F1M614	1972	Lama2	Laminin subunit alpha 2 OS=Rattus norvegicus OX=10116 GN=Lama2 PE=4 SV=4	2.23189	1.72117	2.02744	2.10796	-3.29748	2.25622	2.25374	2.18582
F1M614	2844	Lama2	Laminin subunit alpha 2 OS=Rattus norvegicus OX=10116 GN=Lama2 PE=4 SV=4	-0.857407	-1.42658	-1.29276	-0.87573	-1.74586	-0.982383	-0.946959	-1.22503
F1M614	2083	Lama2	Laminin subunit alpha 2 OS=Rattus norvegicus OX=10116 GN=Lama2 PE=4 SV=4	0.0910959	-2.91243	-3.85125	0.311828	-0.18731	0.292269	-2.55655	-2.97445
F1M614	2162	Lama2	Laminin subunit alpha 2 OS=Rattus norvegicus OX=10116 GN=Lama2 PE=4 SV=4	-0.476595	-3.11711	-0.822144	-2.966	-1.2153	-0.78161	-3.01234	-3.66092
F1M614	1755	Lama2	Laminin subunit alpha 2 OS=Rattus norvegicus OX=10116 GN=Lama2 PE=4 SV=4	-1.25134	-2.63165	-3.2557	-3.20939	-2.86775	-1.70825	-1.25716	-2.7287
F1M614	2422	Lama2	Laminin subunit alpha 2 OS=Rattus norvegicus OX=10116 GN=Lama2 PE=4 SV=4	-1.06129	-1.45742	-1.90024	-1.28956	-2.75715	-1.47532	-1.02996	-1.40997
A0A8L2UN13	625	Prepl	Prolyl endopeptidase OS=Rattus norvegicus OX=10116 GN=Prepl PE=3 SV=1	-0.177964	-0.836566	-0.0361528	-0.302567	0.220628	-0.0289288	0.0445604	-0.498374
A0A8I5ZVU8	178	Mbnl1	Muscleblind-like splicing regulator 1 OS=Rattus norvegicus OX=10116 GN=Mbnl1 PE=1 SV=1	-1.34779	-1.7302	-3.03322	-2.62745	-2.48851	-1.17931	-3.07734	-2.88147
A0A8I5ZKV7	335	Ctnna3	Catenin alpha 3 OS=Rattus norvegicus OX=10116 GN=Ctnna3 PE=3 SV=1	-0.0785608	-0.362603	-0.401969	-0.449624	-0.0318556	-4.4544	-0.304976	-0.447122
F1M9D6	216	Stat1	Signal transducer and activator of transcription OS=Rattus norvegicus OX=10116 GN=Stat1 PE=1 SV=3	-0.10298	0.0992441	-0.526169	-0.37208	0.0620651	-0.158203	-0.17789	0.0803795
F1M9D6	410	Stat1	Signal transducer and activator of transcription OS=Rattus norvegicus OX=10116 GN=Stat1 PE=1 SV=3	-2.04946	-3.13946	-3.58048	-2.41231	-3.14404	-2.13587	-2.5195	-2.09177
A0A0G2JXA8	295	Flot2	Flotillin OS=Rattus norvegicus OX=10116 GN=Flot2 PE=3 SV=1	-0.212875	-3.36181	0.399282	0.581215	-3.16243	0.431806	-1.6454	-1.72637
A0A0G2JXC1	454	Lman1	Lectin, mannose-binding, 1 OS=Rattus norvegicus OX=10116 GN=Lman1 PE=4 SV=2	0.389547	0.0852156	0.508243	0.270305	-3.83189	0.151677	0.175262	0.0482883
A0A0G2JXC1	312	Lman1	Lectin, mannose-binding, 1 OS=Rattus norvegicus OX=10116 GN=Lman1 PE=4 SV=2	-2.75424	-2.04777	-1.5143	-3.69397	-1.71126	-2.2828	-1.8491	-3.58725
D3ZSE0	74	LOC100359505	40S ribosomal protein S21 OS=Rattus norvegicus OX=10116 GN=LOC100359505 PE=1 SV=1	1.11254	0.649939	1.16062	1.16409	1.40934	1.23572	1.26191	1.2648
A0A0G2JXD0	28	Rpl9l2	Large ribosomal subunit protein uL6 OS=Rattus norvegicus OX=10116 GN=Rpl9l2 PE=3 SV=1	-0.848388	-1.23847	-0.725206	-0.648595	-0.679129	-0.594849	-0.73909	-0.738491
A0A8I6GKL1	140	Ccdc51	Coiled-coil domain containing 51 OS=Rattus norvegicus OX=10116 GN=Ccdc51 PE=1 SV=1	-0.517058	-1.38037	-0.522436	-0.455189	-0.175578	-0.0419645	-0.303895	-0.39684
A0A8I6GKL1	91	Ccdc51	Coiled-coil domain containing 51 OS=Rattus norvegicus OX=10116 GN=Ccdc51 PE=1 SV=1	-1.59636	-1.70548	-2.99722	-2.19088	-2.19864	-2.19982	-3.42109	-2.7047
Q6AY58	176	Bcap31	B-cell receptor-associated protein OS=Rattus norvegicus OX=10116 GN=Bcap31 PE=3 SV=1	0.277908	0.414045	-1.56134	-0.377275	-0.779695	-0.124243	0.0515652	-0.00710487
Q6AY58	181	Bcap31	B-cell receptor-associated protein OS=Rattus norvegicus OX=10116 GN=Bcap31 PE=3 SV=1	-1.02212	-1.85553	-1.25151	-1.25185	-0.805847	-0.837776	-0.9807	-1.38429
Q6AY58	191	Bcap31	B-cell receptor-associated protein OS=Rattus norvegicus OX=10116 GN=Bcap31 PE=3 SV=1	0.804159	0.595661	0.693314	0.646749	0.883119	0.592114	0.699508	0.802618
Q6AY58	198	Bcap31	B-cell receptor-associated protein OS=Rattus norvegicus OX=10116 GN=Bcap31 PE=3 SV=1	-2.16682	-1.73166	-1.20097	-0.909822	-0.648331	-2.90187	-0.779049	-2.4616
A0A8I5ZVG2	346	Ctnnd1	Catenin delta 1 OS=Rattus norvegicus OX=10116 GN=Ctnnd1 PE=1 SV=1	-0.439125	-1.66218	-2.15917	-3.31752	-3.01056	-2.21096	-0.477143	-3.76274
A0A0G2JXP1	27	Gyg1	glycogenin glucosyltransferase OS=Rattus norvegicus OX=10116 GN=Gyg1 PE=1 SV=2	0.710934	0.690428	1.20141	0.629137	0.805036	0.147794	0.47478	0.578739
A0A0G2JXP1	209	Gyg1	glycogenin glucosyltransferase OS=Rattus norvegicus OX=10116 GN=Gyg1 PE=1 SV=2	-0.268675	-0.718851	-0.110954	-0.437531	1.10558	-0.976758	0.214536	0.793709
D3ZY86	15	Tango2	Transport and golgi organization 2 homolog OS=Rattus norvegicus OX=10116 GN=Tango2 PE=4 SV=1	-1.9622	-2.89127	-2.0436	-2.35824	-2.16348	-2.97762	-2.63504	-2.32124
A0A0G2JXR0	329	Ldb3	LIM domain binding 3 OS=Rattus norvegicus OX=10116 GN=Ldb3 PE=1 SV=2	2.45351	2.41436	1.00401	1.47044	1.68574	2.13727	2.38662	2.18148
A0A0H2UHR7	36	Flnc	Filamin-C OS=Rattus norvegicus OX=10116 GN=Flnc PE=1 SV=1	-0.917256	-2.73753	-2.96588	-0.731382	-0.0728216	0.112853	-0.638113	-1.11704
A0A8I6GK95	495	Flnb	Filamin B OS=Rattus norvegicus OX=10116 GN=Flnb PE=1 SV=1	-0.986921	-3.17047	-2.0325	-3.59381	-1.55624	-2.92462	-1.13066	-1.42788
A0A8I6GK95	847	Flnb	Filamin B OS=Rattus norvegicus OX=10116 GN=Flnb PE=1 SV=1	-0.354198	-0.68354	-0.606393	-0.505833	-0.0474691	-0.740862	-0.404012	-0.998057
A0A8I6GK95	838	Flnb	Filamin B OS=Rattus norvegicus OX=10116 GN=Flnb PE=1 SV=1	-2.11429	-1.97842	-2.51482	-2.30524	-1.96947	-2.083	-1.73463	-1.97348
A0A140TAI3	8	Hnrnpc	Heterogeneous nuclear ribonucleoproteins C1/C2-like OS=Rattus norvegicus OX=10116 GN=Hnrnpc PE=1 SV=2	-1.75114	-1.68026	-2.97302	-2.51022	-2.19119	-1.39038	-1.78055	-2.41741
A0A140TAI3	189	Hnrnpc	Heterogeneous nuclear ribonucleoproteins C1/C2-like OS=Rattus norvegicus OX=10116 GN=Hnrnpc PE=1 SV=2	0.301685	-0.194983	0.39048	0.439734	0.563794	0.5675	0.589028	0.430447
A0A140TAI3	191	Hnrnpc	Heterogeneous nuclear ribonucleoproteins C1/C2-like OS=Rattus norvegicus OX=10116 GN=Hnrnpc PE=1 SV=2	1.38055	1.06102	-1.72387	-0.135093	-0.555234	0.277144	1.1709	-0.195685
A0A140TAI3	174	Hnrnpc	Heterogeneous nuclear ribonucleoproteins C1/C2-like OS=Rattus norvegicus OX=10116 GN=Hnrnpc PE=1 SV=2	2.15562	1.8593	1.75955	1.9327	1.99822	2.06183	1.96281	1.98138
A0A140TAI3	235	Hnrnpc	Heterogeneous nuclear ribonucleoproteins C1/C2-like OS=Rattus norvegicus OX=10116 GN=Hnrnpc PE=1 SV=2	-1.36249	-1.19267	-1.24926	-0.982863	-0.801373	-0.656321	-0.893792	-0.967093
A0A140TAI3	160	Hnrnpc	Heterogeneous nuclear ribonucleoproteins C1/C2-like OS=Rattus norvegicus OX=10116 GN=Hnrnpc PE=1 SV=2	-2.47898	-3.29403	-2.71537	-2.33907	-2.24353	-2.07598	-2.20482	-2.95733
G3V9N7	148	Pacsin3	Protein kinase C and casein kinase substrate in neurons 3 OS=Rattus norvegicus OX=10116 GN=Pacsin3 PE=1 SV=3	-0.13558	-0.245522	-0.326671	-0.357152	-0.270486	-0.647083	-0.506736	-0.124224
D4A2X0	111	Qki	QKI, KH domain containing RNA binding OS=Rattus norvegicus OX=10116 GN=Qki PE=1 SV=4	0.893452	0.698259	-3.25209	1.3301	0.679475	1.62296	1.01154	0.983608
A0A8I6A9C6	1502	Myo18a	Myosin XVIIIa OS=Rattus norvegicus OX=10116 GN=Myo18a PE=1 SV=1	-0.839476	-1.26109	-3.44585	-1.30171	-2.23817	-0.919813	-1.51456	-2.30062
A0A0G2JYZ5	1741	Plec	Plectin OS=Rattus norvegicus OX=10116 GN=Plec PE=1 SV=1	0.0139074	0.77457	-2.57091	-3.73905	-2.83686	-0.386497	1.08861	-1.77375
A0A0G2JYZ5	759	Plec	Plectin OS=Rattus norvegicus OX=10116 GN=Plec PE=1 SV=1	0.0935555	-3.40641	0.0860109	0.0131426	0.328135	0.0528374	-0.162606	-0.147719
A0A0G2JYZ5	1987	Plec	Plectin OS=Rattus norvegicus OX=10116 GN=Plec PE=1 SV=1	-0.526912	-2.39164	-3.89817	-0.125559	-3.35104	0.0808201	-3.18772	-0.42728
A0A0G2JYZ5	3217	Plec	Plectin OS=Rattus norvegicus OX=10116 GN=Plec PE=1 SV=1	0.617044	0.156986	0.266537	0.545206	0.614549	0.569207	0.588738	0.0790491
A0A0G2JYZ5	1784	Plec	Plectin OS=Rattus norvegicus OX=10116 GN=Plec PE=1 SV=1	0.293583	0.190328	0.043663	-2.95219	0.691775	0.654002	0.577977	0.150681
A0A0G2JYZ5	3291	Plec	Plectin OS=Rattus norvegicus OX=10116 GN=Plec PE=1 SV=1	1.52771	0.600609	-1.14406	-0.522434	-0.839178	0.371664	1.27812	-0.510209
A0A0G2JYZ5	2128	Plec	Plectin OS=Rattus norvegicus OX=10116 GN=Plec PE=1 SV=1	-2.18293	-2.6353	-4.2294	-2.20394	-1.78335	-1.68448	-2.61463	-2.04387
A0A0G2JYZ5	2130	Plec	Plectin OS=Rattus norvegicus OX=10116 GN=Plec PE=1 SV=1	0.878933	-0.0494051	-0.0198116	0.384378	0.816279	0.974793	0.948365	0.217381
A0A0G2JYZ5	1558	Plec	Plectin OS=Rattus norvegicus OX=10116 GN=Plec PE=1 SV=1	0.164861	-0.430768	-1.13717	0.0166864	0.229985	0.386903	0.260568	-0.662633
A0A0G2JYZ5	1906	Plec	Plectin OS=Rattus norvegicus OX=10116 GN=Plec PE=1 SV=1	2.86235	2.67594	2.05159	2.262	2.60024	-2.57851	2.3184	2.62456
A0A0G2JYZ5	3985	Plec	Plectin OS=Rattus norvegicus OX=10116 GN=Plec PE=1 SV=1	0.20602	-0.150405	-0.197388	-0.0307064	0.305121	0.0878201	0.0134916	-0.134988
A0A0G2JYZ5	1829	Plec	Plectin OS=Rattus norvegicus OX=10116 GN=Plec PE=1 SV=1	1.00726	0.424627	0.876759	1.336	1.60122	1.49798	1.29057	0.876249
A0A0G2JYZ5	305	Plec	Plectin OS=Rattus norvegicus OX=10116 GN=Plec PE=1 SV=1	4.24446	3.98592	3.84606	4.29502	4.31066	4.37376	4.44193	4.24557
A0A0G2JYZ5	1243	Plec	Plectin OS=Rattus norvegicus OX=10116 GN=Plec PE=1 SV=1	0.732248	0.457067	0.182376	0.382959	0.560258	0.308036	0.312171	0.394632
A0A0G2JYZ5	298	Plec	Plectin OS=Rattus norvegicus OX=10116 GN=Plec PE=1 SV=1	0.880949	0.563141	0.578459	0.82575	1.13728	0.924262	0.76888	0.858215
A0A0G2JYZ5	2244	Plec	Plectin OS=Rattus norvegicus OX=10116 GN=Plec PE=1 SV=1	2.64504	2.37353	1.97969	2.26668	2.5403	2.33655	2.38101	2.26467
A0A0G2JYZ5	4006	Plec	Plectin OS=Rattus norvegicus OX=10116 GN=Plec PE=1 SV=1	-0.519256	-1.02565	-0.257707	-0.0362349	0.0339174	-0.190589	-0.0434437	-0.290856
A0A0G2JYZ5	4417	Plec	Plectin OS=Rattus norvegicus OX=10116 GN=Plec PE=1 SV=1	-2.67987	-3.90515	0.510214	-2.81316	0.991788	0.716746	-2.95578	0.532307
A0A0G2JYZ5	1274	Plec	Plectin OS=Rattus norvegicus OX=10116 GN=Plec PE=1 SV=1	0.529293	0.426249	-2.57955	-0.836991	-1.39245	0.0255022	0.475232	-0.319941
A0A0G2JYZ5	1858	Plec	Plectin OS=Rattus norvegicus OX=10116 GN=Plec PE=1 SV=1	0.545992	0.139305	0.433601	0.721672	1.38022	1.1011	0.818133	0.967564
A0A0G2JYZ5	4000	Plec	Plectin OS=Rattus norvegicus OX=10116 GN=Plec PE=1 SV=1	-1.67417	-2.98036	-3.84981	-3.24899	-3.1115	-3.29592	-1.67337	-2.87889
A0A0G2JYZ5	2296	Plec	Plectin OS=Rattus norvegicus OX=10116 GN=Plec PE=1 SV=1	2.29759	1.78032	1.90196	2.04412	2.13608	2.12885	2.15669	1.88597
A0A0G2JYZ5	2183	Plec	Plectin OS=Rattus norvegicus OX=10116 GN=Plec PE=1 SV=1	3.09002	2.70079	2.68646	2.91482	-4.03122	2.81147	2.8823	2.73384
A0A0G2JYZ5	466	Plec	Plectin OS=Rattus norvegicus OX=10116 GN=Plec PE=1 SV=1	-3.45794	-2.90053	-3.12009	-2.40955	-2.21391	-2.8095	-1.61495	-1.94292
A0A0G2JYZ5	2437	Plec	Plectin OS=Rattus norvegicus OX=10116 GN=Plec PE=1 SV=1	-2.5605	-4.50497	-2.40115	-1.85006	-1.62554	-1.93654	-1.67459	-2.30602
A0A0G2JYZ5	2088	Plec	Plectin OS=Rattus norvegicus OX=10116 GN=Plec PE=1 SV=1	0.513767	0.681082	-1.28907	-0.231074	-0.132627	0.127928	0.422887	-0.0231524
A0A0G2JYZ5	1819	Plec	Plectin OS=Rattus norvegicus OX=10116 GN=Plec PE=1 SV=1	1.19088	0.914997	0.080615	1.04572	0.585868	0.755296	1.19819	0.505276
A0A0G2JYZ5	1059	Plec	Plectin OS=Rattus norvegicus OX=10116 GN=Plec PE=1 SV=1	1.20438	0.995977	-1.67098	-0.658957	-0.726749	-0.340479	0.61342	-0.670276
A0A0G2JYZ5	403	Plec	Plectin OS=Rattus norvegicus OX=10116 GN=Plec PE=1 SV=1	-0.267667	-0.781845	-0.217351	-0.238109	0.115234	-0.231932	-0.0701351	-0.287567
A0A0G2JYZ5	433	Plec	Plectin OS=Rattus norvegicus OX=10116 GN=Plec PE=1 SV=1	-1.37467	-1.61141	-3.37676	-2.97102	-3.08957	-2.07182	-1.06355	-4.3254
A0A0G2JYZ5	3401	Plec	Plectin OS=Rattus norvegicus OX=10116 GN=Plec PE=1 SV=1	-3.63975	-1.99773	-1.91181	-1.40973	-1.10443	-1.53084	-1.61361	-1.61601
A0A0G2JYZ5	3070	Plec	Plectin OS=Rattus norvegicus OX=10116 GN=Plec PE=1 SV=1	-0.628818	-2.91938	-0.945522	-0.517082	-0.38439	-0.668713	-0.511052	-0.776561
A0A0G2JYZ5	4038	Plec	Plectin OS=Rattus norvegicus OX=10116 GN=Plec PE=1 SV=1	2.40657	1.93011	2.29477	2.38778	2.49572	2.08424	2.10535	2.15962
A0A0G2JYZ5	1719	Plec	Plectin OS=Rattus norvegicus OX=10116 GN=Plec PE=1 SV=1	0.42239	-0.509343	0.380142	0.575298	0.879334	0.736011	0.496387	0.23784
A0A0G2JYZ5	2151	Plec	Plectin OS=Rattus norvegicus OX=10116 GN=Plec PE=1 SV=1	-2.14873	-2.88037	-0.688851	0.0317879	0.17013	0.799127	0.750398	-2.69008
A0A0G2JYZ5	1880	Plec	Plectin OS=Rattus norvegicus OX=10116 GN=Plec PE=1 SV=1	1.62207	1.01905	1.00902	1.24865	1.7547	1.53741	1.60403	0.964396
A0A0G2JYZ5	2539	Plec	Plectin OS=Rattus norvegicus OX=10116 GN=Plec PE=1 SV=1	1.11138	0.665447	0.984058	-2.88386	1.05303	0.668357	-1.52667	0.734798
A0A0G2JYZ5	1729	Plec	Plectin OS=Rattus norvegicus OX=10116 GN=Plec PE=1 SV=1	-3.54494	-2.25656	-3.48155	-1.63609	-1.71762	-1.49898	-2.13846	-1.67485
A0A0G2JYZ5	2469	Plec	Plectin OS=Rattus norvegicus OX=10116 GN=Plec PE=1 SV=1	-2.94869	0.0259676	-3.41171	-3.07678	-1.96801	0.14245	-4.0039	-0.820936
A0A0G2JYZ5	1932	Plec	Plectin OS=Rattus norvegicus OX=10116 GN=Plec PE=1 SV=1	-1.05148	-3.927	-1.48612	-0.83976	-0.52573	-0.457821	-0.769327	-1.02251
A0A0G2JYZ5	4337	Plec	Plectin OS=Rattus norvegicus OX=10116 GN=Plec PE=1 SV=1	-1.57418	-3.65589	-2.2287	-1.59352	-2.58947	-3.24659	-1.47096	-1.7361
A0A0G2JYZ5	888	Plec	Plectin OS=Rattus norvegicus OX=10116 GN=Plec PE=1 SV=1	-3.24594	-1.66169	-1.26325	-1.10629	-3.67952	-2.10236	-1.05939	-1.76193
A0A0G2JYZ5	1492	Plec	Plectin OS=Rattus norvegicus OX=10116 GN=Plec PE=1 SV=1	1.40277	0.982138	1.35071	1.50154	1.73859	1.65788	1.62978	1.28703
A0A0G2JYZ5	1808	Plec	Plectin OS=Rattus norvegicus OX=10116 GN=Plec PE=1 SV=1	0.883596	0.643782	-1.44515	0.188294	-0.246149	0.364199	0.835496	-0.562647
A0A0G2JYZ5	2212	Plec	Plectin OS=Rattus norvegicus OX=10116 GN=Plec PE=1 SV=1	0.874481	0.894371	-0.569283	0.65093	0.358341	0.757535	0.976832	0.260136
A0A0G2JYZ5	1607	Plec	Plectin OS=Rattus norvegicus OX=10116 GN=Plec PE=1 SV=1	0.390186	0.131755	-0.97714	0.102951	0.309289	0.368196	0.485322	0.0899925
A0A0G2JYZ5	4409	Plec	Plectin OS=Rattus norvegicus OX=10116 GN=Plec PE=1 SV=1	0.619825	0.221271	0.583735	0.576357	-4.12531	0.341752	-2.80688	0.504011
A0A8I5ZL02	258	Arfip1	ADP-ribosylation factor interacting protein 1 OS=Rattus norvegicus OX=10116 GN=Arfip1 PE=1 SV=1	-2.28405	-2.78824	-3.93576	-3.28932	-3.39653	-2.35851	-3.75529	-2.52467
A0A8L2R3S5	11	Ppp2ca	Serine/threonine-protein phosphatase OS=Rattus norvegicus OX=10116 GN=Ppp2ca PE=3 SV=1	1.38483	1.17927	0.827036	1.27121	1.28248	1.15385	1.33154	0.940971
A0A8I6GIW5	211	Capzb	F-actin-capping protein subunit beta OS=Rattus norvegicus OX=10116 GN=Capzb PE=1 SV=1	0.118258	-0.164076	-0.0964451	0.395703	0.118089	-2.65452	0.410213	0.137392
A0A8I6GIW5	223	Capzb	F-actin-capping protein subunit beta OS=Rattus norvegicus OX=10116 GN=Capzb PE=1 SV=1	3.33934	3.01908	3.17469	3.27752	3.40306	3.47664	3.39503	3.26327
A0A8I6GIW5	45	Capzb	F-actin-capping protein subunit beta OS=Rattus norvegicus OX=10116 GN=Capzb PE=1 SV=1	2.62479	2.32242	1.40443	1.79605	1.72712	2.21569	2.40644	1.95069
F1LPC7	21	Hdgf	Heparin binding growth factor OS=Rattus norvegicus OX=10116 GN=Hdgf PE=1 SV=3	-1.07833	-1.12888	-3.69337	-2.5878	-3.48296	-1.17931	-1.23062	-1.55797
Q5U302	844	Ctnna1	Catenin alpha-1 OS=Rattus norvegicus OX=10116 GN=Ctnna1 PE=1 SV=1	-1.75311	-2.29863	-4.48677	-1.94573	-1.34801	-1.61544	-1.88055	-2.64613
Q5U302	419	Ctnna1	Catenin alpha-1 OS=Rattus norvegicus OX=10116 GN=Ctnna1 PE=1 SV=1	1.20607	0.863792	0.761351	1.07916	1.07582	1.03474	0.803159	0.891371
Q5U302	797	Ctnna1	Catenin alpha-1 OS=Rattus norvegicus OX=10116 GN=Ctnna1 PE=1 SV=1	-1.05873	-0.9948	-3.82838	-1.7718	-3.64806	-2.55149	-3.27145	-1.92964
A0A0G2JYF7	28	Ctnna2	Catenin alpha-2 OS=Rattus norvegicus OX=10116 GN=Ctnna2 PE=1 SV=2	1.60108	1.51564	0.592204	0.893436	1.08088	1.18196	1.00584	1.04213
A0A8I6AIL7	485	Erc1	ELKS/RAB6-interacting/CAST family member 1 OS=Rattus norvegicus OX=10116 GN=Erc1 PE=1 SV=1	-1.29571	-1.48814	-2.99086	-3.70627	-1.62409	-1.43683	-2.76932	-3.49751
A0A0G2JYU2	73	mrpl11	Large ribosomal subunit protein uL11m OS=Rattus norvegicus OX=10116 GN=mrpl11 PE=3 SV=1	-1.21229	-1.37331	-2.68719	-1.05028	-1.39606	-2.16297	-1.46144	-1.54543
A0A8I6A7H3	141	Clta	Clathrin light chain OS=Rattus norvegicus OX=10116 GN=Clta PE=1 SV=1	-2.40359	-2.30787	-4.12094	-2.45523	-2.67488	-2.06376	-1.83899	-3.99254
A0A8I6A7H3	136	Clta	Clathrin light chain OS=Rattus norvegicus OX=10116 GN=Clta PE=1 SV=1	0.275398	0.125758	0.0657139	-3.04168	0.66113	-3.27514	-3.33799	-3.7548
A0A0G2JZ26	58	Filip1	Filamin A interacting protein 1 OS=Rattus norvegicus OX=10116 GN=Filip1 PE=4 SV=2	-1.64317	-2.08875	-1.64224	-1.73709	-1.60761	-1.37076	-1.55977	-1.69727
A0A0G2JZ26	86	Filip1	Filamin A interacting protein 1 OS=Rattus norvegicus OX=10116 GN=Filip1 PE=4 SV=2	-1.42157	-1.97078	-1.43544	-1.44004	-1.39697	-1.41485	-1.62537	-1.45493
A0A0G2JZ26	310	Filip1	Filamin A interacting protein 1 OS=Rattus norvegicus OX=10116 GN=Filip1 PE=4 SV=2	2.36521	2.05118	1.86777	2.0953	2.26373	2.28122	2.19181	2.05922
A0A0G2JZ52	583	Hnrnpu	Heterogeneous nuclear ribonucleoprotein U OS=Rattus norvegicus OX=10116 GN=Hnrnpu PE=1 SV=1	-1.77474	-2.64338	-0.137637	-0.0938587	0.193415	-2.78994	0.132499	-0.161133
A0A0G2JZ52	588	Hnrnpu	Heterogeneous nuclear ribonucleoprotein U OS=Rattus norvegicus OX=10116 GN=Hnrnpu PE=1 SV=1	-0.986534	-1.80802	-1.23681	-1.08527	-0.94803	-3.29701	-1.1238	-2.57402
A0A0G2JZ52	609	Hnrnpu	Heterogeneous nuclear ribonucleoprotein U OS=Rattus norvegicus OX=10116 GN=Hnrnpu PE=1 SV=1	-0.986921	-2.61582	-3.15217	-1.35653	-1.76019	-1.12834	-1.02907	-1.88334
A0A0G2JZ52	463	Hnrnpu	Heterogeneous nuclear ribonucleoprotein U OS=Rattus norvegicus OX=10116 GN=Hnrnpu PE=1 SV=1	-2.36511	-3.78003	-1.54069	-1.32205	-3.48012	-1.47346	-1.38415	-3.65956
A0A0G2JZ52	326	Hnrnpu	Heterogeneous nuclear ribonucleoprotein U OS=Rattus norvegicus OX=10116 GN=Hnrnpu PE=1 SV=1	0.867588	0.727871	0.264553	0.637356	0.468431	0.748157	0.853244	0.625528
A0A0G2JZ52	12	Hnrnpu	Heterogeneous nuclear ribonucleoprotein U OS=Rattus norvegicus OX=10116 GN=Hnrnpu PE=1 SV=1	1.38334	1.09661	1.36345	1.44748	1.38931	1.45424	1.43087	1.48772
A0A0G2JZ52	21	Hnrnpu	Heterogeneous nuclear ribonucleoprotein U OS=Rattus norvegicus OX=10116 GN=Hnrnpu PE=1 SV=1	-1.0795	-1.33874	-0.964834	-0.920641	-1.25541	-1.47523	-1.27537	-1.18769
A0A0G2JZ52	644	Hnrnpu	Heterogeneous nuclear ribonucleoprotein U OS=Rattus norvegicus OX=10116 GN=Hnrnpu PE=1 SV=1	0.1559	-2.95996	-0.591836	-0.615064	-0.327903	-0.0111914	-1.30707	-3.29952
A0A0G2JZ52	517	Hnrnpu	Heterogeneous nuclear ribonucleoprotein U OS=Rattus norvegicus OX=10116 GN=Hnrnpu PE=1 SV=1	-0.473261	-0.624132	-3.94757	-1.07009	-1.33258	-0.760697	-0.640924	-1.14494
A0A0G2JZ52	490	Hnrnpu	Heterogeneous nuclear ribonucleoprotein U OS=Rattus norvegicus OX=10116 GN=Hnrnpu PE=1 SV=1	0.70458	0.774464	0.12384	0.107183	0.531333	0.221515	0.469422	0.11473
F1M5N3	1328	Ank2	Ankyrin 2 OS=Rattus norvegicus OX=10116 GN=Ank2 PE=1 SV=4	-1.22861	-1.18635	-1.66508	-1.20716	-3.09343	-3.48352	-1.41261	-1.2759
A0A8I6AMG9	113	Grpel1	GrpE protein homolog OS=Rattus norvegicus OX=10116 GN=Grpel1 PE=1 SV=1	0.324965	0.0650911	0.0246887	0.152834	0.281374	0.26203	0.289879	0.316914
A0A8I6AMG9	182	Grpel1	GrpE protein homolog OS=Rattus norvegicus OX=10116 GN=Grpel1 PE=1 SV=1	0.965303	1.18384	0.764162	1.20877	1.05358	1.15307	0.867707	1.01107
A0A8I6AMG9	186	Grpel1	GrpE protein homolog OS=Rattus norvegicus OX=10116 GN=Grpel1 PE=1 SV=1	0.801825	0.538157	0.718916	0.428029	-0.327824	0.489396	0.607783	0.603298
A0A8I6AMG9	155	Grpel1	GrpE protein homolog OS=Rattus norvegicus OX=10116 GN=Grpel1 PE=1 SV=1	1.34069	0.19407	-4.27049	-3.34333	-3.10656	-1.47685	1.0757	-3.54827
A0A8I6AMG9	86	Grpel1	GrpE protein homolog OS=Rattus norvegicus OX=10116 GN=Grpel1 PE=1 SV=1	0.582514	0.655708	-3.20725	-3.30842	-3.91693	-0.81804	0.835252	-3.26014
A0A8I6AMG9	201	Grpel1	GrpE protein homolog OS=Rattus norvegicus OX=10116 GN=Grpel1 PE=1 SV=1	1.9628	1.885	1.36658	-3.51585	1.5088	-2.60533	-2.42079	-2.71344
A0A8I6AMG9	143	Grpel1	GrpE protein homolog OS=Rattus norvegicus OX=10116 GN=Grpel1 PE=1 SV=1	2.04945	1.46161	1.94568	1.56539	1.66342	1.62627	1.38264	1.66962
A0A8I6G9G1	90	Ndufaf2	NADH:ubiquinone oxidoreductase complex assembly factor 2 OS=Rattus norvegicus OX=10116 GN=Ndufaf2 PE=1 SV=1	-0.235324	-2.30695	-0.116914	-0.111227	0.0747042	-0.0583887	-0.272461	-0.100206
A0A0G2JZH0	196	Cab39	Calcium binding protein 39 OS=Rattus norvegicus OX=10116 GN=Cab39 PE=1 SV=1	-0.9747	-1.06779	-2.38911	-1.57242	-1.82793	-0.942569	-1.0428	-1.69079
A0A0G2JZH0	301	Cab39	Calcium binding protein 39 OS=Rattus norvegicus OX=10116 GN=Cab39 PE=1 SV=1	-1.36911	-1.06475	-2.47658	-1.78513	-1.94869	-1.89719	-1.52995	-1.83869
A0A0G2JZH8	493	Pdhx	Dihydrolipoamide acetyltransferase component of pyruvate dehydrogenase complex OS=Rattus norvegicus OX=10116 GN=Pdhx PE=1 SV=2	-1.2063	-0.656407	-2.08013	-1.1761	-2.925	-3.15342	-0.803309	-1.67161
A0A0G2JZH8	452	Pdhx	Dihydrolipoamide acetyltransferase component of pyruvate dehydrogenase complex OS=Rattus norvegicus OX=10116 GN=Pdhx PE=1 SV=2	0.775309	0.753679	-0.590093	-0.0446634	-0.149966	0.336875	0.486043	0.0586348
A0A0G2JZH8	381	Pdhx	Dihydrolipoamide acetyltransferase component of pyruvate dehydrogenase complex OS=Rattus norvegicus OX=10116 GN=Pdhx PE=1 SV=2	3.19789	3.08465	2.79959	3.20752	3.06734	3.3002	3.37481	3.277
A0A0G2JZH8	75	Pdhx	Dihydrolipoamide acetyltransferase component of pyruvate dehydrogenase complex OS=Rattus norvegicus OX=10116 GN=Pdhx PE=1 SV=2	-3.48169	0.170981	-3.61917	0.143852	-4.11701	-3.54427	0.580884	0.53796
A0A0G2JZH8	215	Pdhx	Dihydrolipoamide acetyltransferase component of pyruvate dehydrogenase complex OS=Rattus norvegicus OX=10116 GN=Pdhx PE=1 SV=2	3.69333	3.40014	3.47936	3.48201	3.56081	3.28071	3.28674	3.45458
A0A0G2JZH8	120	Pdhx	Dihydrolipoamide acetyltransferase component of pyruvate dehydrogenase complex OS=Rattus norvegicus OX=10116 GN=Pdhx PE=1 SV=2	1.98679	1.82108	2.11692	2.08468	2.08476	2.17811	1.95993	-2.69085
A0A0G2JZH8	316	Pdhx	Dihydrolipoamide acetyltransferase component of pyruvate dehydrogenase complex OS=Rattus norvegicus OX=10116 GN=Pdhx PE=1 SV=2	-1.98399	-1.90815	-3.97673	-2.9971	-2.86618	-2.01648	-1.52546	-2.93209
A0A0G2JZH8	225	Pdhx	Dihydrolipoamide acetyltransferase component of pyruvate dehydrogenase complex OS=Rattus norvegicus OX=10116 GN=Pdhx PE=1 SV=2	-0.708034	-2.09519	-1.19446	-0.633921	-3.37211	-0.611428	-2.56018	-3.5803
A0A8I6G8C4	764	Eprs1	Glutamyl-prolyl-tRNA synthetase 1 OS=Rattus norvegicus OX=10116 GN=Eprs1 PE=1 SV=1	-0.883981	-1.54948	-1.52062	-3.06554	-1.28511	-2.44099	-1.30059	-1.17866
A0A8I6G8C4	487	Eprs1	Glutamyl-prolyl-tRNA synthetase 1 OS=Rattus norvegicus OX=10116 GN=Eprs1 PE=1 SV=1	-2.83978	-3.54828	-3.42691	-3.03426	-2.43283	-3.51678	-3.91391	-4.28438
A0A8I6G8C4	425	Eprs1	Glutamyl-prolyl-tRNA synthetase 1 OS=Rattus norvegicus OX=10116 GN=Eprs1 PE=1 SV=1	-0.50438	-1.08346	-0.578105	-0.538346	-0.532857	-0.484776	-0.654882	-0.554937
Q4V8E2	222	Psmd14	Proteasome (Prosome, macropain) 26S subunit, non-ATPase, 14 OS=Rattus norvegicus OX=10116 GN=Psmd14 PE=1 SV=1	-0.791563	-1.31269	-1.3586	-1.11264	-1.29997	-1.31835	-1.04415	-1.27365
A0A0G2JZM2	363	Sec23a	Protein transport protein SEC23 OS=Rattus norvegicus OX=10116 GN=Sec23a PE=1 SV=2	-0.615252	-1.11242	-0.963466	-0.743018	-0.614104	-2.70069	-0.902705	-1.07026
A0A0G2JZR4	179	Rab11b	RAB11B, member RAS oncogene family OS=Rattus norvegicus OX=10116 GN=Rab11b PE=1 SV=2	0.979237	0.587957	1.17169	1.17354	1.31375	1.24127	1.17393	1.04053
A0A0G2JZR4	24	Rab11b	RAB11B, member RAS oncogene family OS=Rattus norvegicus OX=10116 GN=Rab11b PE=1 SV=2	-0.176828	-0.452592	-1.90129	-0.47623	-0.970577	0.341384	0.514329	-0.265902
A0A0G2JZR8	97	Selenbp1	Methanethiol oxidase OS=Rattus norvegicus OX=10116 GN=Selenbp1 PE=1 SV=1	1.58768	1.37872	1.45264	1.44	1.37637	1.30344	1.41631	1.55939
A0A0G2JZR8	318	Selenbp1	Methanethiol oxidase OS=Rattus norvegicus OX=10116 GN=Selenbp1 PE=1 SV=1	-2.01828	-0.614616	-4.11123	-2.61288	-1.60561	-2.84798	-3.2707	-2.90269
A0A0G2JZT5	319	Septin7	Septin OS=Rattus norvegicus OX=10116 GN=Septin7 PE=1 SV=2	-2.99033	-1.4662	-2.04641	-1.93676	-1.93871	-1.70664	-1.73727	-1.5563
A0A0G2JZT5	189	Septin7	Septin OS=Rattus norvegicus OX=10116 GN=Septin7 PE=1 SV=2	0.396387	0.101975	0.217278	0.208792	0.24623	-0.362312	0.057066	-3.73445
A0A0G2JZT5	343	Septin7	Septin OS=Rattus norvegicus OX=10116 GN=Septin7 PE=1 SV=2	1.82166	1.29099	1.63217	1.60663	1.80405	1.50548	1.62181	1.64813
A0A0G2JZT5	365	Septin7	Septin OS=Rattus norvegicus OX=10116 GN=Septin7 PE=1 SV=2	0.269533	0.123405	0.0954638	-0.143886	-0.191801	-0.404145	-0.696615	-0.190216
A0A0G2JZT5	88	Septin7	Septin OS=Rattus norvegicus OX=10116 GN=Septin7 PE=1 SV=2	-1.1887	-1.50584	-1.42354	-1.16612	-1.2054	-1.35578	-1.20211	-1.77815
A0A0G2JZV0	873	Nlrp4f	NLR family, pyrin domain containing 4F OS=Rattus norvegicus OX=10116 GN=Nlrp4f PE=3 SV=2	2.03679	1.90042	1.84022	1.75491	2.04971	1.70614	1.66605	1.82743
G3V6S0	1630	Sptbn1	Spectrin beta chain OS=Rattus norvegicus OX=10116 GN=Sptbn1 PE=1 SV=4	-1.31758	-0.120485	-3.42341	-1.70487	-1.61842	-3.47577	-1.13858	-2.3914
G3V6S0	124	Sptbn1	Spectrin beta chain OS=Rattus norvegicus OX=10116 GN=Sptbn1 PE=1 SV=4	2.1988	2.24192	2.57316	2.38911	2.73587	0.204616	1.85687	2.37313
G3V6S0	379	Sptbn1	Spectrin beta chain OS=Rattus norvegicus OX=10116 GN=Sptbn1 PE=1 SV=4	-1.35677	-1.29135	-0.674282	-1.02906	-0.597456	-1.62618	-1.47073	-1.07844
G3V6S0	1418	Sptbn1	Spectrin beta chain OS=Rattus norvegicus OX=10116 GN=Sptbn1 PE=1 SV=4	-0.551967	-0.720985	-3.25645	-1.51856	-2.31036	-1.44441	-0.316738	-1.73281
G3V6S0	1015	Sptbn1	Spectrin beta chain OS=Rattus norvegicus OX=10116 GN=Sptbn1 PE=1 SV=4	-3.01877	-0.296877	-0.0670862	-0.0409737	0.243302	-2.62224	0.10872	-0.127029
G3V6S0	1061	Sptbn1	Spectrin beta chain OS=Rattus norvegicus OX=10116 GN=Sptbn1 PE=1 SV=4	-2.3061	0.628691	-3.95822	-1.27135	-3.93463	0.146191	1.32174	-1.0469
G3V6S0	1350	Sptbn1	Spectrin beta chain OS=Rattus norvegicus OX=10116 GN=Sptbn1 PE=1 SV=4	-1.39808	-1.03768	-3.60766	-3.20793	-2.19713	-1.93888	-1.01271	-2.52147
G3V6S0	1352	Sptbn1	Spectrin beta chain OS=Rattus norvegicus OX=10116 GN=Sptbn1 PE=1 SV=4	-1.84543	-4.05645	-2.77573	-2.30714	-3.89418	-1.4362	-1.02406	-1.75293
G3V6S0	668	Sptbn1	Spectrin beta chain OS=Rattus norvegicus OX=10116 GN=Sptbn1 PE=1 SV=4	-1.15005	-1.51863	-1.75136	-0.875785	-0.901279	-0.67038	-0.906645	-1.23063
G3V6S0	1358	Sptbn1	Spectrin beta chain OS=Rattus norvegicus OX=10116 GN=Sptbn1 PE=1 SV=4	-0.312759	-0.271033	-4.16271	-1.56684	-1.62236	-0.838869	-1.27339	-0.895415
G3V6S0	497	Sptbn1	Spectrin beta chain OS=Rattus norvegicus OX=10116 GN=Sptbn1 PE=1 SV=4	-3.4634	-2.55425	-2.23247	-3.07938	-2.96325	-2.1745	-3.11611	-3.97376
G3V6S0	602	Sptbn1	Spectrin beta chain OS=Rattus norvegicus OX=10116 GN=Sptbn1 PE=1 SV=4	-2.89652	-3.35318	-2.86151	-3.62212	-3.57287	-3.06755	-3.34776	-2.39928
G3V6S0	1813	Sptbn1	Spectrin beta chain OS=Rattus norvegicus OX=10116 GN=Sptbn1 PE=1 SV=4	0.0758524	-0.300511	-1.21466	-0.701214	-0.138842	0.0606165	0.158195	0.257086
G3V6S0	2062	Sptbn1	Spectrin beta chain OS=Rattus norvegicus OX=10116 GN=Sptbn1 PE=1 SV=4	0.692289	0.780014	0.322384	0.461301	0.872931	0.679503	0.536939	0.375212
G3V6S0	1483	Sptbn1	Spectrin beta chain OS=Rattus norvegicus OX=10116 GN=Sptbn1 PE=1 SV=4	0.447481	0.169162	0.352418	0.280036	0.504196	0.397945	0.342296	0.469006
G3V6S0	224	Sptbn1	Spectrin beta chain OS=Rattus norvegicus OX=10116 GN=Sptbn1 PE=1 SV=4	0.796358	-2.98969	-0.285564	-4.17014	0.299214	0.726983	0.809098	0.510302
G3V6S0	1987	Sptbn1	Spectrin beta chain OS=Rattus norvegicus OX=10116 GN=Sptbn1 PE=1 SV=4	0.112386	-0.0157919	-0.0786324	0.0845776	0.241083	0.326421	0.288023	-0.083189
G3V6S0	292	Sptbn1	Spectrin beta chain OS=Rattus norvegicus OX=10116 GN=Sptbn1 PE=1 SV=4	-1.46242	-2.03752	-2.92716	-1.89858	-1.32402	-1.34694	-1.26069	-1.84835
G3V6S0	1247	Sptbn1	Spectrin beta chain OS=Rattus norvegicus OX=10116 GN=Sptbn1 PE=1 SV=4	0.262201	0.0593328	0.29423	0.310189	0.579629	0.729812	0.411939	0.284526
G3V6S0	782	Sptbn1	Spectrin beta chain OS=Rattus norvegicus OX=10116 GN=Sptbn1 PE=1 SV=4	-1.69877	-3.41844	-2.09486	-1.96381	-3.83524	-0.857629	-1.52924	-1.99156
G3V6S0	946	Sptbn1	Spectrin beta chain OS=Rattus norvegicus OX=10116 GN=Sptbn1 PE=1 SV=4	0.569529	-0.137119	-2.9486	-3.68176	-2.94955	-1.14048	0.251827	-2.26838
G3V6S0	1530	Sptbn1	Spectrin beta chain OS=Rattus norvegicus OX=10116 GN=Sptbn1 PE=1 SV=4	-1.9707	-2.02967	-1.95998	-2.49037	-1.98585	-2.17634	-3.94043	-2.32825
G3V6S0	1876	Sptbn1	Spectrin beta chain OS=Rattus norvegicus OX=10116 GN=Sptbn1 PE=1 SV=4	-1.46035	-1.90097	-3.35713	-1.77835	-1.70269	-0.61165	-1.39712	-3.93734
G3V6S0	1370	Sptbn1	Spectrin beta chain OS=Rattus norvegicus OX=10116 GN=Sptbn1 PE=1 SV=4	-3.83322	-2.38145	-3.94643	-0.783456	-0.338851	-1.06066	-0.735172	-4.59651
G3V6S0	1682	Sptbn1	Spectrin beta chain OS=Rattus norvegicus OX=10116 GN=Sptbn1 PE=1 SV=4	0.577103	0.207465	-0.49198	0.140827	-0.0240164	0.545014	0.530255	0.100295
G3V6S0	281	Sptbn1	Spectrin beta chain OS=Rattus norvegicus OX=10116 GN=Sptbn1 PE=1 SV=4	-0.228674	-0.653388	-0.512796	-0.496126	-0.0242071	-0.264776	-0.0518045	-0.175517
G3V6S0	1310	Sptbn1	Spectrin beta chain OS=Rattus norvegicus OX=10116 GN=Sptbn1 PE=1 SV=4	-3.24971	0.234483	0.292856	0.187282	0.677835	0.73573	0.436965	0.41971
G3V6S0	922	Sptbn1	Spectrin beta chain OS=Rattus norvegicus OX=10116 GN=Sptbn1 PE=1 SV=4	-0.9219	-2.6583	-1.87134	-2.66448	-3.0395	-1.44917	-0.998989	-4.71238
G3V6S0	1998	Sptbn1	Spectrin beta chain OS=Rattus norvegicus OX=10116 GN=Sptbn1 PE=1 SV=4	-1.67988	-1.45607	-4.11938	-2.44605	-3.67284	-2.27446	-3.44903	-2.15923
A0A0G2JZY6	2136	Sptbn1	Spectrin beta chain OS=Rattus norvegicus OX=10116 GN=Sptbn1 PE=1 SV=2	-1.14561	-2.93856	-2.17865	-2.43892	-1.64183	-1.28691	-1.66893	-1.80444
G3V6S0	1457	Sptbn1	Spectrin beta chain OS=Rattus norvegicus OX=10116 GN=Sptbn1 PE=1 SV=4	-1.8137	-3.85513	-1.79731	-1.46086	-1.32152	-1.25537	-1.23139	-3.00748
G3V6S0	62	Sptbn1	Spectrin beta chain OS=Rattus norvegicus OX=10116 GN=Sptbn1 PE=1 SV=4	-0.352025	-0.362503	-1.27798	-0.827966	-0.590756	-0.58722	-0.809954	-0.863886
G3V6S0	1807	Sptbn1	Spectrin beta chain OS=Rattus norvegicus OX=10116 GN=Sptbn1 PE=1 SV=4	1.4625	1.17377	-2.13784	-0.345074	-1.56362	0.437663	1.12415	0.0569391
G3V6S0	830	Sptbn1	Spectrin beta chain OS=Rattus norvegicus OX=10116 GN=Sptbn1 PE=1 SV=4	0.735117	-2.08388	0.505849	0.666447	0.91068	0.957572	0.719314	0.60371
D3ZCV0	19	Actn2	Actinin alpha 2 OS=Rattus norvegicus OX=10116 GN=Actn2 PE=1 SV=2	2.19569	2.29939	0.576767	1.40651	1.62452	2.26696	2.35945	1.66057
A0A0G2K013	592	Actn4	Alpha-actinin-4 OS=Rattus norvegicus OX=10116 GN=Actn4 PE=1 SV=2	1.02478	0.700876	0.716166	0.760942	0.952611	0.942672	0.684094	0.565704
A0A0G2K013	437	Actn4	Alpha-actinin-4 OS=Rattus norvegicus OX=10116 GN=Actn4 PE=1 SV=2	-0.16812	-0.664066	-3.99839	-0.50989	-0.0692425	-0.254775	-0.106687	-0.211804
A0A0G2K013	214	Actn4	Alpha-actinin-4 OS=Rattus norvegicus OX=10116 GN=Actn4 PE=1 SV=2	0.146606	-0.0658865	-0.142507	-0.0891047	0.125786	0.143743	0.204277	-0.0193586
A0A0G2K013	114	Actn4	Alpha-actinin-4 OS=Rattus norvegicus OX=10116 GN=Actn4 PE=1 SV=2	-2.27026	-2.2223	-3.53385	-3.66554	-3.6922	-3.33564	-2.13678	-3.9878
D3ZCV0	424	Actn2	Actinin alpha 2 OS=Rattus norvegicus OX=10116 GN=Actn2 PE=1 SV=2	-1.25307	-1.26283	-0.93221	-0.777409	-0.415443	-0.574248	-0.414536	-0.783803
D3ZCV0	23	Actn2	Actinin alpha 2 OS=Rattus norvegicus OX=10116 GN=Actn2 PE=1 SV=2	-0.411036	-1.64562	-0.783296	-0.694764	-0.489207	-0.567547	-0.0619535	-0.80298
A0A0G2K013	421	Actn4	Alpha-actinin-4 OS=Rattus norvegicus OX=10116 GN=Actn4 PE=1 SV=2	-0.844425	-1.10605	-3.90792	-1.82221	-3.11256	-1.31379	-1.2375	-2.73848
A0A0G2K013	331	Actn4	Alpha-actinin-4 OS=Rattus norvegicus OX=10116 GN=Actn4 PE=1 SV=2	-2.41045	-3.56207	-2.36495	-1.72359	-1.81577	-1.1426	-1.28579	-2.11555
A0A0G2K013	108	Actn4	Alpha-actinin-4 OS=Rattus norvegicus OX=10116 GN=Actn4 PE=1 SV=2	-1.84062	-2.21313	-1.10997	-1.35064	-0.941473	-1.73426	-1.20136	-1.22881
A0A0G2K013	632	Actn4	Alpha-actinin-4 OS=Rattus norvegicus OX=10116 GN=Actn4 PE=1 SV=2	-3.54041	-0.555258	-0.410335	-0.459899	-2.75788	-0.201558	-0.40318	-0.28054
A0A8I6AGS0	534	Lcp1	Lymphocyte cytosolic protein 1 OS=Rattus norvegicus OX=10116 GN=Lcp1 PE=1 SV=1	-0.919946	-3.47532	-1.63655	-3.96572	-0.725302	-3.368	-0.827402	-0.936435
F1MAA7	162	Lamc1	Laminin subunit gamma 1 OS=Rattus norvegicus OX=10116 GN=Lamc1 PE=1 SV=1	-1.40154	-2.22569	-2.07348	-1.91634	-2.22896	-2.77334	-1.85284	-2.34853
D4A7X7	140	Mypn	Myopalladin OS=Rattus norvegicus OX=10116 GN=Mypn PE=1 SV=1	-2.76742	-2.86832	-3.89053	-3.44169	-2.26237	-2.9902	-2.59101	-2.96765
A0A8I6AIH5	548	Eea1	Early endosome antigen 1 OS=Rattus norvegicus OX=10116 GN=Eea1 PE=1 SV=1	-0.85776	-1.05702	-3.53582	-0.383516	-4.14438	-1.01125	-0.583652	-3.22602
A0A8I6AIH5	1066	Eea1	Early endosome antigen 1 OS=Rattus norvegicus OX=10116 GN=Eea1 PE=1 SV=1	-2.32783	-3.38626	-3.54432	-1.52239	-1.39771	-1.5533	-1.3893	-1.9796
A0A8I6AIH5	371	Eea1	Early endosome antigen 1 OS=Rattus norvegicus OX=10116 GN=Eea1 PE=1 SV=1	-2.13203	-1.53649	-2.03907	-2.82171	-3.16161	-1.88866	-2.1791	-2.14726
A0A8I6AIH5	1079	Eea1	Early endosome antigen 1 OS=Rattus norvegicus OX=10116 GN=Eea1 PE=1 SV=1	-0.708353	-1.01918	-1.81423	-1.10224	-1.46541	-0.721295	-0.822803	-1.24807
A0A8I6AIH5	195	Eea1	Early endosome antigen 1 OS=Rattus norvegicus OX=10116 GN=Eea1 PE=1 SV=1	0.826305	0.620722	0.505478	0.622292	0.803246	0.710322	0.615367	0.663408
A0A8I6AIH5	1213	Eea1	Early endosome antigen 1 OS=Rattus norvegicus OX=10116 GN=Eea1 PE=1 SV=1	-1.25087	-1.57767	-1.39531	-1.29142	-0.983683	-1.09687	-3.66951	-1.27836
A0A8I6AIH5	765	Eea1	Early endosome antigen 1 OS=Rattus norvegicus OX=10116 GN=Eea1 PE=1 SV=1	-0.0625963	-0.299777	-0.473942	-0.296515	-0.156674	0.0851612	-0.179127	-0.200455
A0A8I6AIH5	729	Eea1	Early endosome antigen 1 OS=Rattus norvegicus OX=10116 GN=Eea1 PE=1 SV=1	-0.505449	-3.31117	-0.938045	-0.678449	-3.53344	-0.846805	-0.576258	-1.02239
A0A8I6AIH5	404	Eea1	Early endosome antigen 1 OS=Rattus norvegicus OX=10116 GN=Eea1 PE=1 SV=1	-1.78843	-2.42366	-4.13031	-2.89619	-2.11137	-1.98112	-1.82401	-2.70289
A0A8I6AIH5	1052	Eea1	Early endosome antigen 1 OS=Rattus norvegicus OX=10116 GN=Eea1 PE=1 SV=1	-0.814339	-2.31422	-0.981219	-0.862315	-0.622405	-0.975957	-0.975316	-1.04677
A0A0G2K097	195	Nt5c3a	5'-nucleotidase OS=Rattus norvegicus OX=10116 GN=Nt5c3a PE=1 SV=1	-1.34531	-1.90786	-3.34019	-2.06792	-2.83206	-3.46354	-1.66807	-2.07971
A0A0G2K097	119	Nt5c3a	5'-nucleotidase OS=Rattus norvegicus OX=10116 GN=Nt5c3a PE=1 SV=1	-2.02518	-2.28571	-3.36515	-1.80525	-2.16727	-2.82004	-3.37595	-4.0483
A0A0G2K0B0	15	Cdv3	Carnitine deficiency-associated gene expressed in ventricle 3 OS=Rattus norvegicus OX=10116 GN=Cdv3 PE=1 SV=2	-1.28581	-1.2949	-1.32316	-1.73567	-2.16769	-2.47029	-1.72592	-1.69011
A0A0G2K0B4	186	Nedd4	E3 ubiquitin-protein ligase OS=Rattus norvegicus OX=10116 GN=Nedd4 PE=1 SV=2	0.178432	0.0991716	-3.56246	-1.86072	-2.30895	-0.327746	0.169369	-0.681119
A0A0G2K0D7	152	Psma6	Proteasome 20S subunit alpha 6 OS=Rattus norvegicus OX=10116 GN=Psma6 PE=1 SV=1	-0.250243	-0.187437	-3.27434	-0.0935345	-0.651273	-3.00211	-2.54599	-0.47167
A0A0G2K0D7	83	Psma6	Proteasome 20S subunit alpha 6 OS=Rattus norvegicus OX=10116 GN=Psma6 PE=1 SV=1	-1.23221	-1.23866	-1.24593	-1.29663	-0.968313	-0.90464	-0.864438	-1.15203
A0A8I6ARB9	29	Nampt	Nicotinamide phosphoribosyltransferase OS=Rattus norvegicus OX=10116 GN=Nampt PE=1 SV=1	-2.48186	-3.08789	-2.02373	-1.93467	-1.98758	-3.05748	-1.69551	-4.18837
A0A8I6ARB9	450	Nampt	Nicotinamide phosphoribosyltransferase OS=Rattus norvegicus OX=10116 GN=Nampt PE=1 SV=1	0.87442	0.64567	0.491302	0.870131	0.807075	0.789966	0.770322	0.786879
A0A0G2K0I6	62	Cdh5	Cadherin-5 OS=Rattus norvegicus OX=10116 GN=Cdh5 PE=1 SV=2	-1.90948	-2.60597	-3.39186	-1.67937	-2.30778	-2.19595	-2.84073	-2.14633
A0A8I6A8S8	136	Kpna1	Karyopherin subunit alpha 1 OS=Rattus norvegicus OX=10116 GN=Kpna1 PE=1 SV=1	-2.91046	-2.31469	-2.83441	-2.15337	-1.88197	-1.71627	-1.82488	-2.68323
A0A8L2Q072	49	Bpnt1	3'(2'),5'-bisphosphate nucleotidase 1 OS=Rattus norvegicus OX=10116 GN=Bpnt1 PE=1 SV=1	-0.195107	-0.491853	-0.436913	-0.399161	-3.34153	-0.224126	-0.371723	-0.456243
A0A8I6A9J2	96	Nudc	Nuclear migration protein nudC OS=Rattus norvegicus OX=10116 GN=Nudc PE=1 SV=1	-2.1861	-3.25057	-2.15948	-3.31672	-2.14001	-1.94	-1.77147	-2.85388
A0A8I5Y830	52	Psma7	Proteasome subunit alpha type OS=Rattus norvegicus OX=10116 GN=Psma7 PE=1 SV=1	-3.68757	-2.99907	-1.29216	-1.12034	-0.890694	-1.11794	-0.979029	-0.827979
A0A8I5Y830	115	Psma7	Proteasome subunit alpha type OS=Rattus norvegicus OX=10116 GN=Psma7 PE=1 SV=1	0.670408	0.332336	0.634478	0.643393	0.829162	0.789224	0.604785	0.495911
A0A0G2K0X4	96	Rac1	Rac family small GTPase 1 OS=Rattus norvegicus OX=10116 GN=Rac1 PE=1 SV=2	-2.14197	-1.73407	-3.26215	-2.10622	-2.5694	-1.97081	-1.85176	-3.21255
A0A0G2K0X4	116	Rac1	Rac family small GTPase 1 OS=Rattus norvegicus OX=10116 GN=Rac1 PE=1 SV=2	-0.793689	-0.681252	-3.7924	-3.36337	-2.99383	-3.85428	-0.690251	-4.22601
A0A0G2K0Y6	246	Yap1	Transcriptional coactivator YAP1 OS=Rattus norvegicus OX=10116 GN=Yap1 PE=1 SV=1	-0.424376	-3.395	-0.591254	-0.80955	-0.475236	-0.628156	-0.593473	-0.376276
A0A8I6ADM8	265	Apoe	Apolipoprotein E OS=Rattus norvegicus OX=10116 GN=Apoe PE=1 SV=1	-1.08701	-1.09671	-4.13605	-3.1678	-2.86522	-2.54	-1.10757	-3.55991
A0A8I6ADM8	105	Apoe	Apolipoprotein E OS=Rattus norvegicus OX=10116 GN=Apoe PE=1 SV=1	0.511969	0.133623	0.748716	0.449481	0.203981	0.438544	0.757365	0.224643
A0A8I6ADM8	173	Apoe	Apolipoprotein E OS=Rattus norvegicus OX=10116 GN=Apoe PE=1 SV=1	3.0017	2.57843	2.63579	2.61824	2.34607	3.09181	2.86376	2.40798
A0A0G2KAK2	345	Epb41	Protein 4.1 OS=Rattus norvegicus OX=10116 GN=Epb41 PE=1 SV=2	-2.66994	-3.10566	-1.43231	-2.5021	-1.01973	-1.49372	-1.21284	-2.30099
A0A0G2KAK2	220	Epb41	Protein 4.1 OS=Rattus norvegicus OX=10116 GN=Epb41 PE=1 SV=2	-1.46781	-1.54086	-2.32736	-1.65728	-1.5469	-1.71521	-1.56607	-1.86819
D3ZAY2	126	Epb41l2	Erythrocyte membrane protein band 4.1-like 2 OS=Rattus norvegicus OX=10116 GN=Epb41l2 PE=1 SV=3	-0.427711	-0.756754	-1.00791	-0.72972	-0.750269	-0.775169	-0.743979	-0.827714
D3ZAY2	509	Epb41l2	Erythrocyte membrane protein band 4.1-like 2 OS=Rattus norvegicus OX=10116 GN=Epb41l2 PE=1 SV=3	-3.89223	-3.03901	-3.56803	-3.34452	-4.05287	-2.94693	-3.21503	-4.16244
D3ZAY2	375	Epb41l2	Erythrocyte membrane protein band 4.1-like 2 OS=Rattus norvegicus OX=10116 GN=Epb41l2 PE=1 SV=3	-1.64858	-2.13855	-1.93778	-1.98581	-2.63802	-2.1832	-2.37455	-2.43704
Q4G069	287	Rmdn1	Regulator of microtubule dynamics protein 1 OS=Rattus norvegicus OX=10116 GN=Rmdn1 PE=2 SV=1	-0.701714	-1.06161	-0.684787	-0.778294	-0.185603	-0.391681	-0.444496	-0.753337
Q4G069	191	Rmdn1	Regulator of microtubule dynamics protein 1 OS=Rattus norvegicus OX=10116 GN=Rmdn1 PE=2 SV=1	-0.727993	-1.31308	-1.32914	-0.808805	-0.961967	-0.477382	-0.544064	-1.25163
A0A8I5ZLW6	340	Actr3	Actin-related protein 3 OS=Rattus norvegicus OX=10116 GN=Actr3 PE=1 SV=1	0.363916	-3.80777	-0.191248	0.166582	0.0854368	0.02596	0.346213	0.0650806
F1M7Y3	265	Rap1gds1	Rap1 GTPase-GDP dissociation stimulator 1 OS=Rattus norvegicus OX=10116 GN=Rap1gds1 PE=4 SV=3	-0.959974	-1.2518	-2.10498	-1.2299	-1.48899	-1.29438	-1.21101	-2.88132
Q62696	555	Dlg1	Disks large homolog 1 OS=Rattus norvegicus OX=10116 GN=Dlg1 PE=1 SV=1	-1.37423	-2.01388	-2.02773	-1.79152	-1.4918	-1.5704	-2.37209	-1.75011
Q62696	360	Dlg1	Disks large homolog 1 OS=Rattus norvegicus OX=10116 GN=Dlg1 PE=1 SV=1	-1.34482	-1.33534	-1.55267	-1.39584	-1.21284	-1.67451	-1.78469	-1.9334
Q62696	731	Dlg1	Disks large homolog 1 OS=Rattus norvegicus OX=10116 GN=Dlg1 PE=1 SV=1	-0.165834	-0.124718	-2.06191	-1.35482	-3.03243	-0.688888	-0.572677	-0.750668
A0A0G2K1P0	113	Ppia	Peptidyl-prolyl cis-trans isomerase OS=Rattus norvegicus OX=10116 GN=Ppia PE=1 SV=2	3.68424	3.47866	3.52069	3.42259	3.61199	3.61769	3.56008	3.44035
A0A0G2K1P0	118	Ppia	Peptidyl-prolyl cis-trans isomerase OS=Rattus norvegicus OX=10116 GN=Ppia PE=1 SV=2	3.31779	2.87475	3.09385	2.83838	3.02531	3.07187	2.94287	3.01884
A0A0G2K1P0	200	Ppia	Peptidyl-prolyl cis-trans isomerase OS=Rattus norvegicus OX=10116 GN=Ppia PE=1 SV=2	2.99367	2.68544	2.93577	2.78543	3.05709	2.81039	2.99227	3.00229
A0A0G2K1P0	202	Ppia	Peptidyl-prolyl cis-trans isomerase OS=Rattus norvegicus OX=10116 GN=Ppia PE=1 SV=2	0.189678	0.0477953	-4.11874	-1.03863	-2.11624	-0.0647058	0.474288	-0.833085
A0A0G2K1P0	151	Ppia	Peptidyl-prolyl cis-trans isomerase OS=Rattus norvegicus OX=10116 GN=Ppia PE=1 SV=2	1.21847	0.566662	-3.61194	-3.05755	-3.11926	0.0686598	1.64402	-2.81797
A0A0G2K1P0	194	Ppia	Peptidyl-prolyl cis-trans isomerase OS=Rattus norvegicus OX=10116 GN=Ppia PE=1 SV=2	2.38793	1.53204	1.41012	2.02835	1.49511	1.41472	-2.92183	2.20787
A0A0G2K1P0	100	Ppia	Peptidyl-prolyl cis-trans isomerase OS=Rattus norvegicus OX=10116 GN=Ppia PE=1 SV=2	4.57241	4.31022	4.42118	4.26091	4.56164	4.21911	4.34441	4.49885
P13697	422	Me1	NADP-dependent malic enzyme OS=Rattus norvegicus OX=10116 GN=Me1 PE=1 SV=2	-1.7582	-1.80358	-2.84893	-2.94466	-2.6017	-3.96711	-3.997	-2.93016
A0A0G2KAN7	162	Gls	glutaminase OS=Rattus norvegicus OX=10116 GN=Gls PE=1 SV=1	0.709469	0.128132	0.13036	0.388535	0.0499783	0.0331459	-0.209488	0.0499077
A0A0G2K1V7	13	Sgcb	Beta-sarcoglycan OS=Rattus norvegicus OX=10116 GN=Sgcb PE=3 SV=2	-1.73193	-1.62317	-1.75443	-1.91852	-2.10948	-2.18956	-1.97419	-2.00051
A0A0G2K4A0	232	Rab11fip5	RAB11 family interacting protein 5 OS=Rattus norvegicus OX=10116 GN=Rab11fip5 PE=1 SV=2	-1.04335	-3.10497	-2.83823	-3.12323	-1.33187	-1.28513	-1.48489	-2.15187
A0A0G2K4A0	581	Rab11fip5	RAB11 family interacting protein 5 OS=Rattus norvegicus OX=10116 GN=Rab11fip5 PE=1 SV=2	0.349606	0.0856066	0.0338306	0.19255	0.454425	0.425145	0.274011	0.0619612
A0A0G2K1W9	422	Ldhd	D-lactate dehydrogenase (cytochrome) OS=Rattus norvegicus OX=10116 GN=Ldhd PE=3 SV=2	-0.368244	-0.737397	-0.219432	-0.169667	-0.0254469	-0.0449944	-0.393527	-0.374531
A0A8L2QL19	637	Sptan1	Spectrin, alpha, non-erythrocytic 1 OS=Rattus norvegicus OX=10116 GN=Sptan1 PE=1 SV=1	-1.1685	-1.36267	-1.54028	-1.00681	-0.949478	-0.507229	-0.493786	-0.214509
A0A8L2QL19	646	Sptan1	Spectrin, alpha, non-erythrocytic 1 OS=Rattus norvegicus OX=10116 GN=Sptan1 PE=1 SV=1	4.08557	3.92469	2.84467	3.27162	3.11491	3.6711	3.6675	3.47729
A0A8L2QL19	1334	Sptan1	Spectrin, alpha, non-erythrocytic 1 OS=Rattus norvegicus OX=10116 GN=Sptan1 PE=1 SV=1	-1.99919	-3.0423	-2.19187	-2.95022	-2.96367	-1.75858	-2.12136	-1.97559
A0A8L2QL19	2431	Sptan1	Spectrin, alpha, non-erythrocytic 1 OS=Rattus norvegicus OX=10116 GN=Sptan1 PE=1 SV=1	0.109958	-0.0781183	-3.20346	-2.79194	-2.67322	-0.936707	0.0969877	-1.95934
A0A8L2QL19	1187	Sptan1	Spectrin, alpha, non-erythrocytic 1 OS=Rattus norvegicus OX=10116 GN=Sptan1 PE=1 SV=1	-0.913626	-0.931691	-1.48122	-0.934611	-0.707993	-0.441603	-0.972203	-0.925829
A0A8L2QL19	1703	Sptan1	Spectrin, alpha, non-erythrocytic 1 OS=Rattus norvegicus OX=10116 GN=Sptan1 PE=1 SV=1	-2.61454	-3.21559	-0.903978	-0.681074	-0.653828	-1.2027	-2.70181	-0.385388
A0A8L2QL19	824	Sptan1	Spectrin, alpha, non-erythrocytic 1 OS=Rattus norvegicus OX=10116 GN=Sptan1 PE=1 SV=1	0.0858488	0.0184641	-1.46884	-0.609682	-1.07911	-0.157683	0.0345631	-0.628344
A0A8L2QL19	718	Sptan1	Spectrin, alpha, non-erythrocytic 1 OS=Rattus norvegicus OX=10116 GN=Sptan1 PE=1 SV=1	1.24095	1.08419	0.860239	1.24353	1.27203	1.65234	1.47618	1.30105
A0A8L2QL19	1786	Sptan1	Spectrin, alpha, non-erythrocytic 1 OS=Rattus norvegicus OX=10116 GN=Sptan1 PE=1 SV=1	-2.03221	-3.0919	-2.84343	-2.22478	-1.69711	-2.35828	-2.13119	-1.40838
A0A8L2QL19	2052	Sptan1	Spectrin, alpha, non-erythrocytic 1 OS=Rattus norvegicus OX=10116 GN=Sptan1 PE=1 SV=1	1.23017	-3.48902	1.2932	-4.23343	1.4104	1.70104	1.16189	1.1695
A0A8L2QL19	2057	Sptan1	Spectrin, alpha, non-erythrocytic 1 OS=Rattus norvegicus OX=10116 GN=Sptan1 PE=1 SV=1	3.55426	3.20914	3.42443	3.2528	3.38163	3.12448	3.06029	3.19539
A0A8L2QL19	586	Sptan1	Spectrin, alpha, non-erythrocytic 1 OS=Rattus norvegicus OX=10116 GN=Sptan1 PE=1 SV=1	-1.17233	-1.45174	-3.8573	-1.09496	-3.34126	-0.851996	-0.684794	-2.66052
A0A8L2QL19	272	Sptan1	Spectrin, alpha, non-erythrocytic 1 OS=Rattus norvegicus OX=10116 GN=Sptan1 PE=1 SV=1	-0.135489	-0.185933	-2.02435	-1.61604	-3.40649	-2.63926	-0.12609	-1.15569
A0A8L2QL19	2200	Sptan1	Spectrin, alpha, non-erythrocytic 1 OS=Rattus norvegicus OX=10116 GN=Sptan1 PE=1 SV=1	1.66871	1.31118	-4.49498	1.68829	1.86461	1.9595	1.55185	1.44892
A0A8L2QL19	2005	Sptan1	Spectrin, alpha, non-erythrocytic 1 OS=Rattus norvegicus OX=10116 GN=Sptan1 PE=1 SV=1	0.69746	0.556124	0.564132	0.66367	0.848994	0.791142	0.626048	0.660761
A0A8L2QL19	2409	Sptan1	Spectrin, alpha, non-erythrocytic 1 OS=Rattus norvegicus OX=10116 GN=Sptan1 PE=1 SV=1	-0.0995378	-0.0527887	-2.23896	-0.19321	-1.77113	-0.150268	-0.105186	-0.637945
A0A8L2QL19	30	Sptan1	Spectrin, alpha, non-erythrocytic 1 OS=Rattus norvegicus OX=10116 GN=Sptan1 PE=1 SV=1	0.393333	0.215902	-0.011055	0.177547	0.404812	0.233422	-0.186074	0.353818
A0A8L2QL19	1635	Sptan1	Spectrin, alpha, non-erythrocytic 1 OS=Rattus norvegicus OX=10116 GN=Sptan1 PE=1 SV=1	-0.36167	-0.861448	-0.25863	-0.0710106	-0.0935822	0.0926056	-0.188438	-0.630101
A0A8L2QL19	862	Sptan1	Spectrin, alpha, non-erythrocytic 1 OS=Rattus norvegicus OX=10116 GN=Sptan1 PE=1 SV=1	-1.48676	-1.11326	-3.74328	-1.26441	-1.80918	-1.25245	-0.866629	-1.35424
A0A8L2QL19	2068	Sptan1	Spectrin, alpha, non-erythrocytic 1 OS=Rattus norvegicus OX=10116 GN=Sptan1 PE=1 SV=1	-0.307571	-0.691554	-0.70026	-0.621119	-0.461398	-0.251861	-0.257912	-0.456858
A0A8L2QL19	407	Sptan1	Spectrin, alpha, non-erythrocytic 1 OS=Rattus norvegicus OX=10116 GN=Sptan1 PE=1 SV=1	1.32051	1.29986	0.969929	0.653133	1.17695	0.812249	0.587901	0.849428
A0A8L2QL19	841	Sptan1	Spectrin, alpha, non-erythrocytic 1 OS=Rattus norvegicus OX=10116 GN=Sptan1 PE=1 SV=1	1.43067	1.0314	1.48018	1.40994	1.52235	1.37835	1.2618	1.3634
A0A8L2QL19	1057	Sptan1	Spectrin, alpha, non-erythrocytic 1 OS=Rattus norvegicus OX=10116 GN=Sptan1 PE=1 SV=1	0.315918	0.0801497	0.31417	0.390225	0.38168	0.439231	0.272314	0.304447
A0A8L2QL19	1492	Sptan1	Spectrin, alpha, non-erythrocytic 1 OS=Rattus norvegicus OX=10116 GN=Sptan1 PE=1 SV=1	0.0141287	-0.282494	-0.220126	-0.0400372	0.118117	0.220066	-0.180117	-0.264177
A0A8L2QL19	514	Sptan1	Spectrin, alpha, non-erythrocytic 1 OS=Rattus norvegicus OX=10116 GN=Sptan1 PE=1 SV=1	-1.04692	-1.72771	-1.08245	-0.659964	-0.394709	-0.497951	-0.965677	-1.39314
A0A8L2QL19	758	Sptan1	Spectrin, alpha, non-erythrocytic 1 OS=Rattus norvegicus OX=10116 GN=Sptan1 PE=1 SV=1	-0.819597	-1.17308	-0.849941	-1.20982	-1.18308	-1.37739	-1.01343	-0.999611
A0A8L2QL19	2103	Sptan1	Spectrin, alpha, non-erythrocytic 1 OS=Rattus norvegicus OX=10116 GN=Sptan1 PE=1 SV=1	-0.709037	-1.07672	-3.04107	-2.52466	-3.28291	-2.11001	-1.23905	-3.49416
A0A8L2QL19	1858	Sptan1	Spectrin, alpha, non-erythrocytic 1 OS=Rattus norvegicus OX=10116 GN=Sptan1 PE=1 SV=1	1.53456	1.57747	0.633415	0.826094	0.627757	1.28588	1.12101	1.02385
A0A8L2QL19	1311	Sptan1	Spectrin, alpha, non-erythrocytic 1 OS=Rattus norvegicus OX=10116 GN=Sptan1 PE=1 SV=1	0.505066	0.486279	-0.111674	-0.043067	-0.159325	-0.361452	-0.443678	-0.446225
A0A8L2QL19	1537	Sptan1	Spectrin, alpha, non-erythrocytic 1 OS=Rattus norvegicus OX=10116 GN=Sptan1 PE=1 SV=1	2.07391	1.50736	1.74131	1.73618	1.88971	2.0124	1.8583	1.93122
A0A8L2QL19	241	Sptan1	Spectrin, alpha, non-erythrocytic 1 OS=Rattus norvegicus OX=10116 GN=Sptan1 PE=1 SV=1	2.57842	2.06133	2.41243	2.25649	2.39977	2.31056	2.02436	2.24727
A0A8L2QL19	1593	Sptan1	Spectrin, alpha, non-erythrocytic 1 OS=Rattus norvegicus OX=10116 GN=Sptan1 PE=1 SV=1	0.424074	-2.6363	0.150248	0.206242	0.405071	0.223361	-2.0973	0.272048
A0A8L2QL19	2354	Sptan1	Spectrin, alpha, non-erythrocytic 1 OS=Rattus norvegicus OX=10116 GN=Sptan1 PE=1 SV=1	-1.16224	-1.68733	-1.97631	-1.58021	-1.5568	-0.542192	-3.48753	-2.21548
A0A8L2QL19	335	Sptan1	Spectrin, alpha, non-erythrocytic 1 OS=Rattus norvegicus OX=10116 GN=Sptan1 PE=1 SV=1	0.420931	0.458557	0	-0.33386	-0.206983	0.799027	-0.385009	-0.65871
A0A8L2QL19	1580	Sptan1	Spectrin, alpha, non-erythrocytic 1 OS=Rattus norvegicus OX=10116 GN=Sptan1 PE=1 SV=1	-1.04969	-1.29834	-3.07444	-1.84047	-2.10181	-1.72972	-1.69684	-1.63186
A0A8L2QL19	73	Sptan1	Spectrin, alpha, non-erythrocytic 1 OS=Rattus norvegicus OX=10116 GN=Sptan1 PE=1 SV=1	-1.03093	-1.272	-2.76498	-1.57558	-1.86958	-0.982728	-1.22665	-1.32803
A0A8L2QL19	871	Sptan1	Spectrin, alpha, non-erythrocytic 1 OS=Rattus norvegicus OX=10116 GN=Sptan1 PE=1 SV=1	-3.67981	-3.02455	-1.11786	-0.30193	-0.723443	0.41841	0.451127	-0.119863
A0A8L2QL19	594	Sptan1	Spectrin, alpha, non-erythrocytic 1 OS=Rattus norvegicus OX=10116 GN=Sptan1 PE=1 SV=1	-1.38243	-1.93337	-0.334566	-1.45852	-0.199031	-1.99358	-2.4989	-1.25991
A0A8L2QL19	602	Sptan1	Spectrin, alpha, non-erythrocytic 1 OS=Rattus norvegicus OX=10116 GN=Sptan1 PE=1 SV=1	1.21979	1.1229	0.596385	0.822357	0.963809	1.12811	0.713325	0.729921
A0A8L2QL19	661	Sptan1	Spectrin, alpha, non-erythrocytic 1 OS=Rattus norvegicus OX=10116 GN=Sptan1 PE=1 SV=1	0.284703	0.432236	0.34661	0.745186	0.566075	0.823903	-2.56324	0.639034
A0A8L2QL19	1955	Sptan1	Spectrin, alpha, non-erythrocytic 1 OS=Rattus norvegicus OX=10116 GN=Sptan1 PE=1 SV=1	-2.05385	-2.19024	-3.39229	-2.13753	-1.76868	-1.89828	-2.64729	-1.99156
A0A8L2QL19	779	Sptan1	Spectrin, alpha, non-erythrocytic 1 OS=Rattus norvegicus OX=10116 GN=Sptan1 PE=1 SV=1	1.6189	1.27201	1.33175	1.21623	1.63804	1.47722	1.44037	1.27633
A0A8L2QL19	39	Sptan1	Spectrin, alpha, non-erythrocytic 1 OS=Rattus norvegicus OX=10116 GN=Sptan1 PE=1 SV=1	1.83548	1.28898	1.51802	0.763393	1.57586	1.42256	1.41282	1.2207
A0A8L2QL19	229	Sptan1	Spectrin, alpha, non-erythrocytic 1 OS=Rattus norvegicus OX=10116 GN=Sptan1 PE=1 SV=1	2.62058	2.57417	2.37546	2.48835	2.48744	2.82853	2.43412	2.52119
A0A8L2QL19	312	Sptan1	Spectrin, alpha, non-erythrocytic 1 OS=Rattus norvegicus OX=10116 GN=Sptan1 PE=1 SV=1	1.54588	1.14967	1.66694	1.61953	1.7413	1.53038	1.4204	1.43881
A0A8L2UQU9	215	Rab1a	Ras-related protein Rab-1A OS=Rattus norvegicus OX=10116 GN=Rab1a PE=1 SV=1	-1.452	-1.84502	-0.832474	-0.51882	-3.57991	-0.59652	-0.798595	-0.535647
G3V6H0	116	Rab1b	small monomeric GTPase OS=Rattus norvegicus OX=10116 GN=Rab1b PE=1 SV=1	-1.64622	-3.36683	-2.9262	-1.8384	-5.22892	-2.00335	-1.43674	-3.22672
A0A0G2K259	427	Clu	Clusterin OS=Rattus norvegicus OX=10116 GN=Clu PE=1 SV=1	-0.125838	-0.34048	-2.61895	-0.939551	-0.599871	0.0387955	0.202592	-0.397903
A0A0G2K259	122	Clu	Clusterin OS=Rattus norvegicus OX=10116 GN=Clu PE=1 SV=1	-3.77344	-2.03443	-4.0107	-3.05316	-3.37373	-2.44497	-2.08879	-3.52706
A0A0G2K259	80	Clu	Clusterin OS=Rattus norvegicus OX=10116 GN=Clu PE=1 SV=1	1.79634	1.27266	1.62252	1.4611	1.81866	1.94211	2.04106	1.8178
A0A0G2K259	221	Clu	Clusterin OS=Rattus norvegicus OX=10116 GN=Clu PE=1 SV=1	1.13951	0.635046	0.55745	0.226125	0.793757	-4.31115	1.21806	1.03726
A0A0G2K261	133	Iars2	isoleucine--tRNA ligase OS=Rattus norvegicus OX=10116 GN=Iars2 PE=1 SV=2	-0.661183	-0.908641	-0.837605	-3.94121	-0.821505	-1.15078	-0.928168	-0.899202
A0A0G2K261	787	Iars2	isoleucine--tRNA ligase OS=Rattus norvegicus OX=10116 GN=Iars2 PE=1 SV=2	-0.731647	-0.906356	-3.07629	-0.771956	-2.72699	-0.796244	-0.831287	-3.41084
A0A0G2K261	815	Iars2	isoleucine--tRNA ligase OS=Rattus norvegicus OX=10116 GN=Iars2 PE=1 SV=2	-0.52354	-0.802852	-1.18478	-1.52973	-1.2686	-1.4581	-1.46099	-3.15076
A0A0G2K261	233	Iars2	isoleucine--tRNA ligase OS=Rattus norvegicus OX=10116 GN=Iars2 PE=1 SV=2	0.0105886	-0.475364	-1.61426	-0.360148	-3.48345	-0.424314	-0.807082	-1.22098
A0A0G2K261	775	Iars2	isoleucine--tRNA ligase OS=Rattus norvegicus OX=10116 GN=Iars2 PE=1 SV=2	-0.394368	-0.402744	-1.12404	-0.239828	-0.416737	-0.718323	-0.747003	-1.11697
A0A0G2K261	538	Iars2	isoleucine--tRNA ligase OS=Rattus norvegicus OX=10116 GN=Iars2 PE=1 SV=2	-1.46511	-1.01283	-3.04883	-3.00568	-2.9973	-1.67804	-1.15918	-1.24615
A0A0G2K261	222	Iars2	isoleucine--tRNA ligase OS=Rattus norvegicus OX=10116 GN=Iars2 PE=1 SV=2	-1.08707	-1.0872	-1.16844	-0.956709	-0.766448	-1.19381	-1.17415	-1.16378
Q5HZY3	282	Uchl5	Ubiquitin carboxyl-terminal hydrolase OS=Rattus norvegicus OX=10116 GN=Uchl5 PE=1 SV=1	-1.43667	-1.77651	-3.04203	-3.81843	-1.42129	-3.0798	-2.78079	-1.91085
A0A0G2K2C4	136	Ldb3	LIM domain binding 3 OS=Rattus norvegicus OX=10116 GN=Ldb3 PE=1 SV=1	3.62996	3.36213	3.52754	3.55615	3.93364	3.66308	3.32215	3.4213
A0A0G2K2C4	141	Ldb3	LIM domain binding 3 OS=Rattus norvegicus OX=10116 GN=Ldb3 PE=1 SV=1	2.22218	2.06257	2.33398	2.50625	2.80486	2.54741	2.59628	2.45635
A0A0G2K2C4	128	Ldb3	LIM domain binding 3 OS=Rattus norvegicus OX=10116 GN=Ldb3 PE=1 SV=1	2.49681	2.17503	1.29449	1.86507	1.81084	2.38053	2.68925	2.00199
A0A0G2K2P5	1706	Tjp1	Tight junction protein ZO-1 OS=Rattus norvegicus OX=10116 GN=Tjp1 PE=1 SV=1	-1.44227	-2.15415	-1.84615	-1.89146	-1.57642	-1.59357	-1.77867	-1.8373
A0A0G2K2T1	414	Txlnb	Taxilin beta OS=Rattus norvegicus OX=10116 GN=Txlnb PE=1 SV=2	-2.9471	-4.08602	1.28732	-3.67514	1.58057	1.43489	1.41846	1.64038
A0A0G2K2T1	311	Txlnb	Taxilin beta OS=Rattus norvegicus OX=10116 GN=Txlnb PE=1 SV=2	0.345066	-0.0681667	0.673702	0.652689	0.672078	-2.85397	0.677037	-3.18937
A0A0G2K2T1	132	Txlnb	Taxilin beta OS=Rattus norvegicus OX=10116 GN=Txlnb PE=1 SV=2	0.5105	0.245651	0.536348	0.779892	-2.01784	0.69044	0.849502	0.746237
A0A0G2K2T1	286	Txlnb	Taxilin beta OS=Rattus norvegicus OX=10116 GN=Txlnb PE=1 SV=2	0.610464	0.0345964	-4.0375	0.173326	0.12019	0.497336	0.385259	0.329963
A0A0G2K2T1	191	Txlnb	Taxilin beta OS=Rattus norvegicus OX=10116 GN=Txlnb PE=1 SV=2	-0.478731	-0.741335	-0.658253	-0.701066	-0.0768051	-0.368124	-0.347598	-0.496305
A0A8I6A0Y6	100	Ilf3	Interleukin enhancer binding factor 3 OS=Rattus norvegicus OX=10116 GN=Ilf3 PE=1 SV=1	-0.151201	-0.0718946	-1.31799	-0.677671	-0.652452	-0.357494	-0.116282	-0.490202
G3V9N8	327	Ap1b1	AP complex subunit beta OS=Rattus norvegicus OX=10116 GN=Ap1b1 PE=3 SV=4	-1.01286	-1.163	-3.61747	-3.40093	-3.75635	-2.20867	-1.1463	-3.37155
G3V9N8	335	Ap1b1	AP complex subunit beta OS=Rattus norvegicus OX=10116 GN=Ap1b1 PE=3 SV=4	-1.65867	-2.99044	-3.48151	-2.16286	-2.05197	-2.47446	-1.51542	-2.17756
Q9WUH4	118	Fhl1	Four and a half LIM domains protein 1 OS=Rattus norvegicus OX=10116 GN=Fhl1 PE=2 SV=1	0.672388	1.22556	-1.09132	-0.469827	-3.09092	0.286123	1.41426	-2.94979
Q9WUH4	124	Fhl1	Four and a half LIM domains protein 1 OS=Rattus norvegicus OX=10116 GN=Fhl1 PE=2 SV=1	-0.715343	-2.13741	-2.36695	-1.48385	-0.716801	-1.17063	-1.07456	-1.43014
Q9WUH4	57	Fhl1	Four and a half LIM domains protein 1 OS=Rattus norvegicus OX=10116 GN=Fhl1 PE=2 SV=1	1.59222	1.31723	1.5801	1.3674	2.08151	1.43133	1.39204	1.27225
Q9WUH4	157	Fhl1	Four and a half LIM domains protein 1 OS=Rattus norvegicus OX=10116 GN=Fhl1 PE=2 SV=1	-2.64933	-2.01944	-2.30684	-2.89376	-3.61756	-1.33559	-1.61152	-2.45028
Q9WUH4	30	Fhl1	Four and a half LIM domains protein 1 OS=Rattus norvegicus OX=10116 GN=Fhl1 PE=2 SV=1	-0.0426912	-0.106606	0.0152454	-0.226379	0.303223	-0.122785	-0.0289564	-0.185277
Q9WUH4	91	Fhl1	Four and a half LIM domains protein 1 OS=Rattus norvegicus OX=10116 GN=Fhl1 PE=2 SV=1	-3.10891	-0.13359	-4.22956	-0.119149	-3.64198	0.1469	0.16932	-0.0520678
Q9WUH4	52	Fhl1	Four and a half LIM domains protein 1 OS=Rattus norvegicus OX=10116 GN=Fhl1 PE=2 SV=1	1.87221	1.60406	1.82931	1.61607	2.34478	1.83107	1.76466	1.73864
A0A0G2K3C1	329	Cdc37	Hsp90 co-chaperone Cdc37 OS=Rattus norvegicus OX=10116 GN=Cdc37 PE=1 SV=2	-0.92884	-1.10321	-1.5629	-0.897445	-0.906836	-1.19169	-0.761106	-0.97084
A0A0G2K3C1	202	Cdc37	Hsp90 co-chaperone Cdc37 OS=Rattus norvegicus OX=10116 GN=Cdc37 PE=1 SV=2	-1.26482	-1.37002	-1.25444	-1.04494	-0.978315	-1.16854	-1.13132	-1.31539
A0A0G2K3C1	295	Cdc37	Hsp90 co-chaperone Cdc37 OS=Rattus norvegicus OX=10116 GN=Cdc37 PE=1 SV=2	-0.0385313	-0.718211	-2.15692	-0.583203	-1.38876	-0.28166	0.113173	-0.718572
A0A0G2K3C1	154	Cdc37	Hsp90 co-chaperone Cdc37 OS=Rattus norvegicus OX=10116 GN=Cdc37 PE=1 SV=2	-1.37561	-1.6006	-2.69571	-2.02343	-4.08474	-2.69041	-1.56996	-4.00213
A0A0G2K3C1	313	Cdc37	Hsp90 co-chaperone Cdc37 OS=Rattus norvegicus OX=10116 GN=Cdc37 PE=1 SV=2	2.51107	2.42781	2.13212	2.33762	2.51203	2.2465	2.18016	2.2419
A0A8I6A9A3	1079	Myh14	Myosin heavy chain 14 OS=Rattus norvegicus OX=10116 GN=Myh14 PE=1 SV=1	-1.88331	-2.15542	-2.68926	-2.22251	-2.0866	-2.0739	-1.8387	-2.41724
A0A8I6A9A3	1810	Myh14	Myosin heavy chain 14 OS=Rattus norvegicus OX=10116 GN=Myh14 PE=1 SV=1	-0.920737	-1.66193	-1.74959	-3.05665	-1.52767	-1.21521	-1.56186	-1.50651
A0A8I6A9A3	1651	Myh14	Myosin heavy chain 14 OS=Rattus norvegicus OX=10116 GN=Myh14 PE=1 SV=1	1.30037	1.11861	0.787188	1.02356	1.02896	1.05953	0.741385	0.997545
A0A8J8XU90	963	Myh9	Myosin-9 OS=Rattus norvegicus OX=10116 GN=Myh9 PE=1 SV=1	-1.33662	-3.81829	-3.29448	-1.77991	-1.20915	-0.990861	-1.0346	-1.44896
A0A8I6A9A3	1750	Myh14	Myosin heavy chain 14 OS=Rattus norvegicus OX=10116 GN=Myh14 PE=1 SV=1	0.183821	-0.18667	0.281099	0.0797043	0.256289	0.087081	-0.239307	0.0785675
A0A8I6A9A3	626	Myh14	Myosin heavy chain 14 OS=Rattus norvegicus OX=10116 GN=Myh14 PE=1 SV=1	-0.784722	-1.0475	-0.777633	-0.693242	-0.676978	-4.03157	-0.959287	-1.02964
P68035	63	Actc1	Actin, alpha cardiac muscle 1 OS=Rattus norvegicus OX=10116 GN=Actc1 PE=2 SV=1	6.98633	6.74458	7.06599	7.16219	7.41965	7.19098	7.20811	6.98089
P68035	328	Actc1	Actin, alpha cardiac muscle 1 OS=Rattus norvegicus OX=10116 GN=Actc1 PE=2 SV=1	7.48297	7.23796	6.71726	7.184	6.95055	7.23724	7.47787	7.40278
P68035	330	Actc1	Actin, alpha cardiac muscle 1 OS=Rattus norvegicus OX=10116 GN=Actc1 PE=2 SV=1	8.18044	7.75829	8.23669	8.27068	8.38132	8.06761	8.11974	8.1319
P68035	52	Actc1	Actin, alpha cardiac muscle 1 OS=Rattus norvegicus OX=10116 GN=Actc1 PE=2 SV=1	3.50366	3.45581	1.65295	3.10799	2.79988	3.95348	4.12648	3.05109
P68035	317	Actc1	Actin, alpha cardiac muscle 1 OS=Rattus norvegicus OX=10116 GN=Actc1 PE=2 SV=1	7.56468	7.40137	6.64301	7.26182	6.96683	7.5346	7.74015	7.41622
A0A8L2QPT1	115	Actg1	Actin, cytoplasmic 2 OS=Rattus norvegicus OX=10116 GN=Actg1 PE=1 SV=1	5.71443	5.34002	5.04667	5.28779	5.28731	5.6878	5.85228	5.76597
A0A0G2K3W1	640	Vwa8	von Willebrand factor A domain containing 8 OS=Rattus norvegicus OX=10116 GN=Vwa8 PE=1 SV=2	0.35825	-0.212744	0.523353	0.042201	0.10018	0.0591927	-0.179684	0.0956011
A0A0G2K3W1	553	Vwa8	von Willebrand factor A domain containing 8 OS=Rattus norvegicus OX=10116 GN=Vwa8 PE=1 SV=2	-1.31487	-2.66732	-1.08126	-1.31478	-1.50141	-1.26359	-1.5988	-2.39354
A0A0G2K3Z9	27	Prdx1l1	Peroxiredoxin-1 OS=Rattus norvegicus OX=10116 GN=Prdx1l1 PE=3 SV=1	-1.78997	-1.77199	-1.01676	-1.12748	-1.15553	-3.07879	-1.82005	-0.815294
A0A0G2K3Z9	35	Prdx1l1	Peroxiredoxin-1 OS=Rattus norvegicus OX=10116 GN=Prdx1l1 PE=3 SV=1	2.35183	2.08547	1.86883	2.18613	2.18391	2.15731	2.11793	2.12425
A0A0G2K3Z9	197	Prdx1l1	Peroxiredoxin-1 OS=Rattus norvegicus OX=10116 GN=Prdx1l1 PE=3 SV=1	0.570017	0.145364	0.60842	0.571688	0.803979	0.44937	0.802815	0.831121
A0A0G2K3Z9	16	Prdx1l1	Peroxiredoxin-1 OS=Rattus norvegicus OX=10116 GN=Prdx1l1 PE=3 SV=1	0.780222	0.814243	0.510066	1.03388	1.26438	0.887967	0.466437	1.01359
A0A0G2K3Z9	109	Prdx1l1	Peroxiredoxin-1 OS=Rattus norvegicus OX=10116 GN=Prdx1l1 PE=3 SV=1	1.65167	1.50581	-3.50885	-1.398	-1.26154	1.07093	2.00038	0.309235
A0A0G2K3Z9	192	Prdx1l1	Peroxiredoxin-1 OS=Rattus norvegicus OX=10116 GN=Prdx1l1 PE=3 SV=1	-2.92707	-2.88459	-2.4111	-1.75726	-1.20857	-1.57637	-1.18418	-1.18926
A0A0G2K3Z9	7	Prdx1l1	Peroxiredoxin-1 OS=Rattus norvegicus OX=10116 GN=Prdx1l1 PE=3 SV=1	0.748827	0.180527	0.22588	0.44779	0.609395	1.18157	0.628154	0.338668
A0A0G2K401	468	Pcca	Propionyl-CoA carboxylase alpha chain, mitochondrial OS=Rattus norvegicus OX=10116 GN=Pcca PE=1 SV=2	1.79723	1.67801	1.8199	1.87595	1.86444	2.02046	1.99154	1.83885
A0A0G2K401	380	Pcca	Propionyl-CoA carboxylase alpha chain, mitochondrial OS=Rattus norvegicus OX=10116 GN=Pcca PE=1 SV=2	-0.711547	-0.392434	-2.95536	-3.67386	-3.62721	-1.39436	-1.28526	-2.10059
A0A0G2K401	176	Pcca	Propionyl-CoA carboxylase alpha chain, mitochondrial OS=Rattus norvegicus OX=10116 GN=Pcca PE=1 SV=2	-0.837431	-1.06285	-1.2106	-0.768953	-0.527441	-0.490775	-0.394641	-0.0335836
A0A0G2K401	60	Pcca	Propionyl-CoA carboxylase alpha chain, mitochondrial OS=Rattus norvegicus OX=10116 GN=Pcca PE=1 SV=2	2.66506	2.3456	2.34548	2.27842	2.19481	2.23282	2.28189	2.10151
A0A0G2K401	145	Pcca	Propionyl-CoA carboxylase alpha chain, mitochondrial OS=Rattus norvegicus OX=10116 GN=Pcca PE=1 SV=2	1.09188	1.00659	-0.185493	0.32836	-0.00406933	0.99764	0.974748	0.480026
A0A0G2K401	680	Pcca	Propionyl-CoA carboxylase alpha chain, mitochondrial OS=Rattus norvegicus OX=10116 GN=Pcca PE=1 SV=2	-2.69505	0.0198708	0.646582	-2.97456	0.563794	-3.1185	-2.65738	0.414536
A0A0G2K401	530	Pcca	Propionyl-CoA carboxylase alpha chain, mitochondrial OS=Rattus norvegicus OX=10116 GN=Pcca PE=1 SV=2	1.11267	1.02212	-3.27277	-0.601507	-3.0063	0.538636	1.20437	-4.06141
A0A0G2K401	402	Pcca	Propionyl-CoA carboxylase alpha chain, mitochondrial OS=Rattus norvegicus OX=10116 GN=Pcca PE=1 SV=2	-0.679295	-1.02233	-4.21308	-3.33284	-1.62689	-2.08917	-0.789403	-2.58257
A0A8I6AE62	280	Prkar2a	cAMP-dependent protein kinase type II-alpha regulatory subunit OS=Rattus norvegicus OX=10116 GN=Prkar2a PE=1 SV=1	-0.726469	-0.799419	-1.0665	-0.920124	-0.714902	-0.953349	-1.18822	-3.28577
A0A8I6AE62	132	Prkar2a	cAMP-dependent protein kinase type II-alpha regulatory subunit OS=Rattus norvegicus OX=10116 GN=Prkar2a PE=1 SV=1	-2.09557	-2.46599	-2.95477	-2.96649	-2.56196	-2.63443	-2.76891	-2.56787
A0A8I6AE62	269	Prkar2a	cAMP-dependent protein kinase type II-alpha regulatory subunit OS=Rattus norvegicus OX=10116 GN=Prkar2a PE=1 SV=1	0.819098	0.930582	-2.85955	-3.75379	0.33853	0.669255	0.654347	-4.12519
A0A8I6AE62	119	Prkar2a	cAMP-dependent protein kinase type II-alpha regulatory subunit OS=Rattus norvegicus OX=10116 GN=Prkar2a PE=1 SV=1	0.271937	0.403172	0.196799	0.179235	0.496108	0.0646858	0.0587988	0.0504274
A0A8I5ZQJ2	195	Dctn1	Similar to human chromosome 2 open reading frame 81 OS=Rattus norvegicus OX=10116 GN=Dctn1 PE=1 SV=1	-1.07697	-1.41423	-3.10006	-3.17211	-2.76407	-2.38951	-1.38737	-2.92184
A0A8I5ZQJ2	433	Dctn1	Similar to human chromosome 2 open reading frame 81 OS=Rattus norvegicus OX=10116 GN=Dctn1 PE=1 SV=1	-1.5338	-1.11956	-3.28577	-1.99437	-3.03369	-1.49553	-2.544	-3.89248
A0A8I5ZQJ2	156	Dctn1	Similar to human chromosome 2 open reading frame 81 OS=Rattus norvegicus OX=10116 GN=Dctn1 PE=1 SV=1	0.245781	-0.113571	0.0721331	0.207031	0.429275	0.169799	0.20951	0.0443497
A0A8I5ZQJ2	429	Dctn1	Similar to human chromosome 2 open reading frame 81 OS=Rattus norvegicus OX=10116 GN=Dctn1 PE=1 SV=1	-1.90102	-1.84255	-3.42327	-1.97276	-1.75554	-1.98676	-2.91678	-1.77753
A0A8I5ZQJ2	828	Dctn1	Similar to human chromosome 2 open reading frame 81 OS=Rattus norvegicus OX=10116 GN=Dctn1 PE=1 SV=1	1.52053	1.15177	1.31887	1.33432	1.59316	1.63135	1.39454	1.30348
A0A8I5ZQJ2	237	Dctn1	Similar to human chromosome 2 open reading frame 81 OS=Rattus norvegicus OX=10116 GN=Dctn1 PE=1 SV=1	-0.181914	-2.94919	-0.403916	-0.465252	-0.123199	-0.296847	-0.418403	-0.280394
A0A8I5ZQJ2	256	Dctn1	Similar to human chromosome 2 open reading frame 81 OS=Rattus norvegicus OX=10116 GN=Dctn1 PE=1 SV=1	-2.06164	-3.94986	-3.80232	-2.6542	-4.01306	-2.36871	-2.26384	-3.20298
A0A0G2K466	77	Oxnad1	Oxidoreductase NAD-binding domain-containing protein 1 OS=Rattus norvegicus OX=10116 GN=Oxnad1 PE=4 SV=1	-2.0087	-3.13756	-3.42103	-1.54683	-2.9025	-1.78833	-1.8067	-2.81071
D3ZDE4	120	Dguok	Deoxyguanosine kinase OS=Rattus norvegicus OX=10116 GN=Dguok PE=3 SV=1	-0.617176	-1.07083	-0.385382	-0.84864	-2.83034	-0.199184	-0.865633	0.0964127
D3ZDE4	236	Dguok	Deoxyguanosine kinase OS=Rattus norvegicus OX=10116 GN=Dguok PE=3 SV=1	-0.47741	-0.941762	-0.531026	-0.404816	-0.460495	-0.0040226	-0.206583	-0.56406
A0A0G2K4E9	218	Anxa4	Annexin OS=Rattus norvegicus OX=10116 GN=Anxa4 PE=1 SV=1	-2.18483	-2.49293	-2.33884	-2.63089	-2.04009	-1.92158	-2.7351	-3.10272
A0A0G2K4E9	213	Anxa4	Annexin OS=Rattus norvegicus OX=10116 GN=Anxa4 PE=1 SV=1	-1.20109	-1.85797	-2.3347	-1.7141	-1.92726	-1.21954	-1.29374	-1.44065
P68035	115	Actc1	Actin, alpha cardiac muscle 1 OS=Rattus norvegicus OX=10116 GN=Actc1 PE=2 SV=1	8.65597	8.54233	9.22601	9.24769	9.44298	9.16691	8.89209	9.3229
A0A0G2K4Q0	222	Idh3g	Isocitrate dehydrogenase [NAD] subunit, mitochondrial OS=Rattus norvegicus OX=10116 GN=Idh3g PE=1 SV=1	0.00997925	-2.89965	-2.52484	-0.832553	-1.40498	-0.258843	-3.47013	-0.801832
A0A0G2K4Q0	125	Idh3g	Isocitrate dehydrogenase [NAD] subunit, mitochondrial OS=Rattus norvegicus OX=10116 GN=Idh3g PE=1 SV=1	1.71762	1.89792	-2.7356	1.85689	2.6415	2.13926	1.221	2.00438
A0A0G2K4Q0	155	Idh3g	Isocitrate dehydrogenase [NAD] subunit, mitochondrial OS=Rattus norvegicus OX=10116 GN=Idh3g PE=1 SV=1	3.27157	2.90686	2.44009	2.90869	2.54266	2.74603	3.08314	2.78905
A0A0G2K4Q0	202	Idh3g	Isocitrate dehydrogenase [NAD] subunit, mitochondrial OS=Rattus norvegicus OX=10116 GN=Idh3g PE=1 SV=1	0.340822	0.301311	-0.259385	0.0623684	-0.59916	-0.22603	-0.407633	-0.835057
A0A0G2K4Q0	217	Idh3g	Isocitrate dehydrogenase [NAD] subunit, mitochondrial OS=Rattus norvegicus OX=10116 GN=Idh3g PE=1 SV=1	-0.428462	-0.861259	-1.01137	-0.971808	-1.47806	-1.2852	-1.11282	-1.47175
A0A0G2K4Q0	311	Idh3g	Isocitrate dehydrogenase [NAD] subunit, mitochondrial OS=Rattus norvegicus OX=10116 GN=Idh3g PE=1 SV=1	1.69039	1.4535	1.92865	1.84781	2.03978	1.86071	1.849	1.82372
A0A0G2K4R1	769	Ppp1r12c	Protein phosphatase 1 regulatory subunit OS=Rattus norvegicus OX=10116 GN=Ppp1r12c PE=1 SV=1	-1.76406	-2.47083	-4.24241	-2.57939	-2.4455	-2.32346	-2.47126	-2.27338
A0A8J8XB15	206	RT1-CE14	RT1 class I, locus CE14 OS=Rattus norvegicus OX=10116 GN=RT1-CE14 PE=3 SV=1	-0.355625	-0.0738573	-2.81924	-2.79131	-1.70881	-4.05007	-0.790442	-3.04291
Q4V8I9	301	Ugp2	UTP--glucose-1-phosphate uridylyltransferase OS=Rattus norvegicus OX=10116 GN=Ugp2 PE=1 SV=1	1.09971	-3.16545	0.762529	0.736595	0.870147	0.724572	0.825601	0.978821
Q4V8I9	319	Ugp2	UTP--glucose-1-phosphate uridylyltransferase OS=Rattus norvegicus OX=10116 GN=Ugp2 PE=1 SV=1	-0.234668	-0.72184	-0.234043	0.0549669	-0.00840092	-0.253838	-0.287926	-0.242575
Q4V8I9	431	Ugp2	UTP--glucose-1-phosphate uridylyltransferase OS=Rattus norvegicus OX=10116 GN=Ugp2 PE=1 SV=1	2.19752	1.30732	-2.7161	-0.814399	-3.91435	-0.345795	1.81406	-0.0528736
Q4V8I9	438	Ugp2	UTP--glucose-1-phosphate uridylyltransferase OS=Rattus norvegicus OX=10116 GN=Ugp2 PE=1 SV=1	0.519188	0.433022	-1.47088	-0.644747	-1.2396	-0.140482	0.0313845	0.119528
Q4V8I9	69	Ugp2	UTP--glucose-1-phosphate uridylyltransferase OS=Rattus norvegicus OX=10116 GN=Ugp2 PE=1 SV=1	-0.932668	-0.758945	-3.11076	-3.72624	-1.79795	-1.13223	-1.49179	-1.65381
Q4V8I9	127	Ugp2	UTP--glucose-1-phosphate uridylyltransferase OS=Rattus norvegicus OX=10116 GN=Ugp2 PE=1 SV=1	1.41349	1.13015	1.39713	1.22027	1.35929	0.997058	0.928832	1.35956
Q4V8I9	177	Ugp2	UTP--glucose-1-phosphate uridylyltransferase OS=Rattus norvegicus OX=10116 GN=Ugp2 PE=1 SV=1	-1.86694	-2.18458	-2.04805	-2.15202	-1.85221	-2.1187	-1.90613	-1.92793
Q4V8I9	52	Ugp2	UTP--glucose-1-phosphate uridylyltransferase OS=Rattus norvegicus OX=10116 GN=Ugp2 PE=1 SV=1	1.57041	1.14885	1.68472	1.6327	1.66016	1.40366	1.3989	1.68328
Q4V8I9	198	Ugp2	UTP--glucose-1-phosphate uridylyltransferase OS=Rattus norvegicus OX=10116 GN=Ugp2 PE=1 SV=1	1.47047	1.32511	1.12551	1.21505	-3.98953	-3.33572	0.955993	1.34138
Q4V8I9	312	Ugp2	UTP--glucose-1-phosphate uridylyltransferase OS=Rattus norvegicus OX=10116 GN=Ugp2 PE=1 SV=1	0.0752172	-0.265103	-3.39085	-0.514478	-0.478847	0.0258169	-2.37608	0.0305967
A0A0G2K568	52	Crym	Ketimine reductase mu-crystallin OS=Rattus norvegicus OX=10116 GN=Crym PE=1 SV=1	0.339765	-0.434336	1.04616	0.435881	0.606051	0.0521631	0.519544	0.271355
D3ZM57	154	Golim4	Golgi integral membrane protein 4 OS=Rattus norvegicus OX=10116 GN=Golim4 PE=1 SV=4	-2.36983	-3.16976	-3.14935	-3.21805	-2.43453	-4.48391	-2.7598	-2.57905
D3ZM57	172	Golim4	Golgi integral membrane protein 4 OS=Rattus norvegicus OX=10116 GN=Golim4 PE=1 SV=4	-2.34184	-3.6844	-3.27426	-2.87589	-2.31625	-2.44651	-2.12171	-2.20676
A0A0G2K5A4	802	Golga3	Golgin A3, pseudogene 1 OS=Rattus norvegicus OX=10116 GN=Golga3 PE=1 SV=2	-1.53874	-3.50132	-1.93724	-1.91771	-1.39574	-1.24353	-1.5404	-1.87082
A0A0G2K5C6	886	Map1a	Microtubule-associated protein 1A OS=Rattus norvegicus OX=10116 GN=Map1a PE=1 SV=1	-2.01421	-2.66171	-3.46114	-0.544575	-1.13726	-1.55929	-3.86536	-3.50043
A0A0G2K5F1	293	Macrod1	Mono-ADP ribosylhydrolase 1 OS=Rattus norvegicus OX=10116 GN=Macrod1 PE=4 SV=1	2.4316	2.26248	2.27281	2.35499	2.21817	2.12451	2.14172	2.13498
A0A0G2K5F1	136	Macrod1	Mono-ADP ribosylhydrolase 1 OS=Rattus norvegicus OX=10116 GN=Macrod1 PE=4 SV=1	1.33318	-3.95073	1.28631	1.32041	1.28453	1.15633	1.23767	1.14374
A0A0G2K5F1	141	Macrod1	Mono-ADP ribosylhydrolase 1 OS=Rattus norvegicus OX=10116 GN=Macrod1 PE=4 SV=1	1.06133	0.880781	1.11867	1.2475	1.26138	1.25658	1.26169	-4.24479
A0A0G2K5F1	151	Macrod1	Mono-ADP ribosylhydrolase 1 OS=Rattus norvegicus OX=10116 GN=Macrod1 PE=4 SV=1	1.064	0.758129	-0.0134964	0.541353	0.415585	0.85312	0.906043	0.209255
A0A0G2K5F1	101	Macrod1	Mono-ADP ribosylhydrolase 1 OS=Rattus norvegicus OX=10116 GN=Macrod1 PE=4 SV=1	0.947145	0.665333	0.738977	0.82671	0.931052	0.860688	0.695294	0.822742
A0A0G2K5F1	207	Macrod1	Mono-ADP ribosylhydrolase 1 OS=Rattus norvegicus OX=10116 GN=Macrod1 PE=4 SV=1	-1.05484	-0.955367	-1.01718	-0.699784	-0.800067	-0.646491	-0.637263	-1.04498
A0A0G2K5F1	94	Macrod1	Mono-ADP ribosylhydrolase 1 OS=Rattus norvegicus OX=10116 GN=Macrod1 PE=4 SV=1	1.05221	0.90299	0.334172	0.977024	0.475215	1.03389	1.05809	0.814144
A0A8I6GGI5	607	Mfn1	Mitofusin 1 OS=Rattus norvegicus OX=10116 GN=Mfn1 PE=1 SV=1	-3.01744	-3.1109	-2.75642	-1.46053	-1.85289	-1.28804	-3.0002	-1.83335
A0A8I6GGI5	363	Mfn1	Mitofusin 1 OS=Rattus norvegicus OX=10116 GN=Mfn1 PE=1 SV=1	-1.56219	-1.77438	-1.81053	-3.30915	-1.36707	-1.04935	-1.57597	-1.83133
A0A8I6GGI5	664	Mfn1	Mitofusin 1 OS=Rattus norvegicus OX=10116 GN=Mfn1 PE=1 SV=1	-3.56551	-0.142917	-0.980597	-1.131	-1.00473	-1.80933	-0.0459814	-1.0823
A0A8I6GGI5	63	Mfn1	Mitofusin 1 OS=Rattus norvegicus OX=10116 GN=Mfn1 PE=1 SV=1	-3.09982	-0.148364	-3.25162	-3.42176	-3.86301	-1.57368	-3.01984	-2.72445
A0A8I6AEW1	450	Rock2	non-specific serine/threonine protein kinase OS=Rattus norvegicus OX=10116 GN=Rock2 PE=1 SV=1	-2.88646	-2.5773	-3.51577	-2.2045	-1.62399	-1.93977	-2.31297	-3.10579
A0A8I6AEW1	897	Rock2	non-specific serine/threonine protein kinase OS=Rattus norvegicus OX=10116 GN=Rock2 PE=1 SV=1	-1.37807	-2.76718	-1.5152	-1.40948	-1.24404	-1.10693	-1.22174	-1.39802
A0A8I6AEW1	946	Rock2	non-specific serine/threonine protein kinase OS=Rattus norvegicus OX=10116 GN=Rock2 PE=1 SV=1	0.866991	-2.68976	0.667004	0.702591	0.726268	0.696092	0.475724	0.764009
A0A8I6AEW1	721	Rock2	non-specific serine/threonine protein kinase OS=Rattus norvegicus OX=10116 GN=Rock2 PE=1 SV=1	-0.883363	-1.45195	-1.68863	-3.67869	-1.01347	-0.669314	-0.503865	-1.23696
A0A8I6AEW1	648	Rock2	non-specific serine/threonine protein kinase OS=Rattus norvegicus OX=10116 GN=Rock2 PE=1 SV=1	-0.543567	-0.694907	-0.783839	-0.754903	-0.248115	-0.471074	-0.394533	-0.609103
A0A0G2K5P8	192	Glrx3	Glutaredoxin 3 OS=Rattus norvegicus OX=10116 GN=Glrx3 PE=1 SV=1	-0.847585	-3.71414	-0.875387	-0.809922	-0.488111	-0.609118	-0.677651	-0.398179
D3ZJ08	80	Hist2h3c2	Histone H3 OS=Rattus norvegicus OX=10116 GN=Hist2h3c2 PE=3 SV=1	6.16509	6.16308	5.84264	6.22223	5.95971	6.2186	6.15778	5.86622
A0A0G2K5X7	5	H3f3al3	Histone H3 OS=Rattus norvegicus OX=10116 GN=H3f3al3 PE=3 SV=1	3.28343	2.95492	-3.5449	3.09597	3.31076	3.04048	3.16683	2.80193
A0A0G2K654	168	H1f2	H1.2 linker histone, cluster member OS=Rattus norvegicus OX=10116 GN=H1f2 PE=3 SV=1	2.18334	1.70067	-3.89945	2.41746	1.54363	1.46651	1.79828	0.799168
A0A0G2K654	75	H1f2	H1.2 linker histone, cluster member OS=Rattus norvegicus OX=10116 GN=H1f2 PE=3 SV=1	-0.683321	-3.56086	-1.23979	-0.530609	-1.52254	-0.0879049	-0.498643	-1.67581
A0A0G2K654	46	H1f2	H1.2 linker histone, cluster member OS=Rattus norvegicus OX=10116 GN=H1f2 PE=3 SV=1	-1.15893	-3.40072	-1.39697	0.368785	-2.59588	-3.69943	-0.792903	-2.64216
A0A0G2K654	52	H1f2	H1.2 linker histone, cluster member OS=Rattus norvegicus OX=10116 GN=H1f2 PE=3 SV=1	4.30131	3.97744	4.44839	4.4999	3.79476	3.92906	3.869	3.46505
A0A0G2K654	148	H1f2	H1.2 linker histone, cluster member OS=Rattus norvegicus OX=10116 GN=H1f2 PE=3 SV=1	0.52055	0.475805	0.714371	0.860752	0.214445	0.0643797	0.380185	-0.474368
A0A0G2K654	97	H1f2	H1.2 linker histone, cluster member OS=Rattus norvegicus OX=10116 GN=H1f2 PE=3 SV=1	2.90506	2.55881	2.43212	2.81009	1.51526	1.88155	2.37976	1.42116
A0A0G2K654	106	H1f2	H1.2 linker histone, cluster member OS=Rattus norvegicus OX=10116 GN=H1f2 PE=3 SV=1	4.2703	3.68139	4.26491	4.26243	3.21998	3.29795	3.57845	2.83881
A0A0G2K654	85	H1f2	H1.2 linker histone, cluster member OS=Rattus norvegicus OX=10116 GN=H1f2 PE=3 SV=1	1.13824	1.35875	1.71292	1.91373	1.5789	1.84815	2.08385	1.72812
A0A0G2K654	90	H1f2	H1.2 linker histone, cluster member OS=Rattus norvegicus OX=10116 GN=H1f2 PE=3 SV=1	3.99293	3.70085	3.20178	3.91113	3.05836	3.38483	3.98798	3.15959
A0A0G2K654	190	H1f2	H1.2 linker histone, cluster member OS=Rattus norvegicus OX=10116 GN=H1f2 PE=3 SV=1	-0.171572	-3.33269	0.235534	0.302629	-0.572793	-2.45693	-2.83253	-3.17141
A0A8L2R7P7	904	Clip1	CAP-GLY domain containing linker protein 1 OS=Rattus norvegicus OX=10116 GN=Clip1 PE=1 SV=1	-1.86582	-2.84534	-3.73276	-2.07443	-2.97222	-1.67674	-1.93876	-1.72874
A0A8L2R7P7	832	Clip1	CAP-GLY domain containing linker protein 1 OS=Rattus norvegicus OX=10116 GN=Clip1 PE=1 SV=1	-1.33669	-3.35426	-2.45998	-1.67685	-1.42868	-3.55316	-1.3828	-1.49163
A0A8L2R7P7	731	Clip1	CAP-GLY domain containing linker protein 1 OS=Rattus norvegicus OX=10116 GN=Clip1 PE=1 SV=1	-0.442647	-3.34471	-1.06378	-0.737796	-0.948272	-0.699436	-0.651144	-0.875525
A0A0G2K682	43	Cav1	Caveolin OS=Rattus norvegicus OX=10116 GN=Cav1 PE=1 SV=1	1.8508	1.51491	0.855148	1.56774	1.34927	1.70158	1.81181	1.40477
A0A0G2K682	53	Cav1	Caveolin OS=Rattus norvegicus OX=10116 GN=Cav1 PE=1 SV=1	2.45458	1.63301	2.62639	2.60379	2.49317	2.55515	2.40598	2.2414
A0A0G2K682	22	Cav1	Caveolin OS=Rattus norvegicus OX=10116 GN=Cav1 PE=1 SV=1	-1.24168	-1.68026	-1.16522	-1.27649	-1.48068	-1.37354	-3.06921	-1.32855
D3ZUF9	677	Pitrm1	Presequence protease, mitochondrial OS=Rattus norvegicus OX=10116 GN=Pitrm1 PE=3 SV=1	-2.52586	-2.54604	-2.73816	-2.92024	-2.27007	-2.79888	-2.4912	-3.06133
D3ZUF9	924	Pitrm1	Presequence protease, mitochondrial OS=Rattus norvegicus OX=10116 GN=Pitrm1 PE=3 SV=1	-2.56337	-3.59939	-2.94648	-2.77151	-2.54931	-1.89006	-2.74835	-3.62528
D3ZUF9	458	Pitrm1	Presequence protease, mitochondrial OS=Rattus norvegicus OX=10116 GN=Pitrm1 PE=3 SV=1	-1.20803	-1.41838	-3.36631	-3.02909	-3.15566	-1.70816	-1.20073	-1.91175
D3ZUF9	412	Pitrm1	Presequence protease, mitochondrial OS=Rattus norvegicus OX=10116 GN=Pitrm1 PE=3 SV=1	-1.4726	-1.11601	-2.1845	-2.26098	-2.34846	-1.83217	-2.00764	-2.0461
A0A0G2K6H2	176	Gstz1	maleylacetoacetate isomerase OS=Rattus norvegicus OX=10116 GN=Gstz1 PE=1 SV=1	-1.43516	-0.922329	-1.68076	-1.07245	-3.28985	-0.608719	-0.884681	-0.738043
A0A0G2K6I0	81	Rps15a-ps9	Small ribosomal subunit protein uS8 OS=Rattus norvegicus OX=10116 GN=Rps15a-ps9 PE=3 SV=1	0.405514	0.101999	-0.305278	0.389531	0.0452003	0.343038	0.449447	0.0500231
A0A8L2Q8C7	92	Nexn	Nexilin (F actin binding protein) OS=Rattus norvegicus OX=10116 GN=Nexn PE=4 SV=1	1.64741	0.884296	1.27349	-2.73493	1.73287	1.4309	1.30845	1.2804
A0A8L2Q8C7	429	Nexn	Nexilin (F actin binding protein) OS=Rattus norvegicus OX=10116 GN=Nexn PE=4 SV=1	-1.35434	-2.80731	-2.37428	-2.37074	-1.92619	-1.80654	-3.53342	-3.05359
A0A8L2Q8C7	497	Nexn	Nexilin (F actin binding protein) OS=Rattus norvegicus OX=10116 GN=Nexn PE=4 SV=1	-1.76207	-1.64773	-2.9014	-2.17103	-1.55321	-1.89006	-1.47399	-1.68713
A0A8L2Q8C7	485	Nexn	Nexilin (F actin binding protein) OS=Rattus norvegicus OX=10116 GN=Nexn PE=4 SV=1	-1.8537	-2.22169	-1.18605	-0.549231	-0.533671	-2.57864	-0.0959558	-0.38531
A0A8L2Q8C7	223	Nexn	Nexilin (F actin binding protein) OS=Rattus norvegicus OX=10116 GN=Nexn PE=4 SV=1	1.4978	2.18373	2.076	2.28192	2.52935	2.35431	2.22749	2.35015
A0A8L2Q8C7	520	Nexn	Nexilin (F actin binding protein) OS=Rattus norvegicus OX=10116 GN=Nexn PE=4 SV=1	0.751896	0.487259	-3.5248	-0.920181	-1.48373	0.127421	0.503074	-0.483078
A0A8L2Q8C7	375	Nexn	Nexilin (F actin binding protein) OS=Rattus norvegicus OX=10116 GN=Nexn PE=4 SV=1	-0.837231	-1.32245	-1.90024	-1.77554	-1.04299	-1.27707	-1.28839	-1.82708
A0A8L2Q8C7	360	Nexn	Nexilin (F actin binding protein) OS=Rattus norvegicus OX=10116 GN=Nexn PE=4 SV=1	0.964874	0.271519	0.191035	0.222227	0.792603	0.735206	0.722844	0.115668
Q5XHX3	509	Enah	ENAH, actin regulator OS=Rattus norvegicus OX=10116 GN=Enah PE=1 SV=1	1.24071	0.709414	-0.487989	0.229908	0.0556431	0.725118	1.20745	0.497734
Q5XHX3	494	Enah	ENAH, actin regulator OS=Rattus norvegicus OX=10116 GN=Enah PE=1 SV=1	-0.222281	-0.259757	-3.21926	-1.7257	-1.83248	-0.669546	-0.0871916	-1.06355
A0A8J8XU90	1479	Myh9	Myosin-9 OS=Rattus norvegicus OX=10116 GN=Myh9 PE=1 SV=1	1.20969	0.45982	1.07552	1.15826	1.40001	1.66936	1.48977	1.34645
A0A8I5ZNN9	1813	Myh11	Myosin-11 OS=Rattus norvegicus OX=10116 GN=Myh11 PE=1 SV=1	-0.446177	-3.2489	-0.983229	-0.628843	-3.24188	-0.891838	-0.485575	-0.615183
A0A8I5ZNN9	1809	Myh11	Myosin-11 OS=Rattus norvegicus OX=10116 GN=Myh11 PE=1 SV=1	-1.55095	-2.45259	-3.33926	-1.75388	-2.82147	-1.67479	-1.36854	-1.64359
A0A8I5ZNN9	1869	Myh11	Myosin-11 OS=Rattus norvegicus OX=10116 GN=Myh11 PE=1 SV=1	-0.32798	-0.974949	-2.37506	-1.28963	-1.93321	-0.936483	-0.662822	-1.26335
A0A8I5ZNN9	658	Myh11	Myosin-11 OS=Rattus norvegicus OX=10116 GN=Myh11 PE=1 SV=1	-1.13069	-3.23058	-2.00827	-1.85499	-1.63473	-1.74242	-1.43948	-2.85784
A0A8I5ZL78	188	Sh3glb1	SH3 domain -containing GRB2-like endophilin B1 OS=Rattus norvegicus OX=10116 GN=Sh3glb1 PE=1 SV=1	-2.12058	-1.83124	-1.75989	-1.80588	-1.53082	-1.65981	-2.36481	-2.26321
A0A8I5ZL78	53	Sh3glb1	SH3 domain -containing GRB2-like endophilin B1 OS=Rattus norvegicus OX=10116 GN=Sh3glb1 PE=1 SV=1	-0.465498	-0.276235	-0.397573	-0.27201	0.0170279	-0.186939	-0.436818	-0.556696
A0A8I6ACZ0	165	Ddx3	RNA helicase OS=Rattus norvegicus OX=10116 GN=Ddx3 PE=1 SV=1	-0.783618	-0.84385	-0.656759	-0.72967	-0.301507	-0.513614	-0.479046	-0.379735
A0A8I6ABV8	279	Rpn2	Dolichyl-diphosphooligosaccharide--protein glycosyltransferase subunit 2 OS=Rattus norvegicus OX=10116 GN=Rpn2 PE=1 SV=1	-0.030674	-0.402779	-0.054903	0.0427904	0.0529041	-0.11943	-0.0280924	-0.0978041
A0A0G2K761	244	Cul2	Cullin 2 OS=Rattus norvegicus OX=10116 GN=Cul2 PE=1 SV=2	-1.80288	-3.43052	-4.01263	-2.85783	-2.23799	-3.01975	-2.76702	-1.93158
D4A6X1	1661	Dysf	Dysferlin OS=Rattus norvegicus OX=10116 GN=Dysf PE=3 SV=2	1.00976	-1.764	-3.57149	-0.3978	-3.53863	-0.316286	-0.315854	-0.0468683
A0A8I6A2S8	223	Stn1	CST complex subunit STN1 OS=Rattus norvegicus OX=10116 GN=Stn1 PE=1 SV=1	-1.01331	-1.34887	-1.57884	-3.31078	-3.28342	-1.05219	-2.81937	-1.61399
A0A0G2K7K2	273	Aifm1	Apoptosis inducing factor, mitochondria associated 1 OS=Rattus norvegicus OX=10116 GN=Aifm1 PE=1 SV=1	-0.165928	0.0244904	0.0912886	0.329133	0.425881	0.324772	0.359035	0.25616
A0A8I5ZNN0	28	Mrps10	Small ribosomal subunit protein uS10m OS=Rattus norvegicus OX=10116 GN=Mrps10 PE=1 SV=1	-0.88429	-1.43357	-1.27085	-1.2094	-1.38901	-1.3572	-1.082	-1.39016
A0A8I6A841	682	Ide	Insulin degrading enzyme OS=Rattus norvegicus OX=10116 GN=Ide PE=1 SV=1	0.111147	-0.0893803	-1.37625	-0.999758	-2.00003	-1.01407	-0.407887	-1.07434
A0A8I6A4V0	402	Trip10	Thyroid hormone receptor interactor 10 OS=Rattus norvegicus OX=10116 GN=Trip10 PE=1 SV=1	-0.671232	-2.51384	-4.06057	-0.851267	-0.742247	-2.571	-0.857093	-0.687944
A0A8I6A6K8	45	Tpd52	Tumor protein D52 OS=Rattus norvegicus OX=10116 GN=Tpd52 PE=1 SV=1	-2.86731	-2.49988	-2.47428	-1.54046	-1.31817	-1.46058	-1.60627	-1.46488
A0A8I6AHP0	295	Inhca	Inhibitor of carbonic anhydrase OS=Rattus norvegicus OX=10116 GN=Inhca PE=1 SV=1	-1.61162	-1.89497	-1.58461	-1.79847	-1.48303	-1.60469	-1.51902	-1.80069
D4A6X4	73	Acyp1	Acylphosphatase OS=Rattus norvegicus OX=10116 GN=Acyp1 PE=3 SV=1	0.807686	0.584332	0.763397	0.403182	0.836305	0.238341	0.353997	0.364241
D4A6X4	58	Acyp1	Acylphosphatase OS=Rattus norvegicus OX=10116 GN=Acyp1 PE=3 SV=1	1.98988	1.55947	1.36984	1.25553	1.56808	1.10827	1.39319	1.27039
A0A0G2K8B4	231	Cd36l1	Platelet glycoprotein 4 OS=Rattus norvegicus OX=10116 GN=Cd36l1 PE=1 SV=1	0.289298	0.0328245	-2.57942	1.35784	1.58057	0.751273	-3.12011	1.08968
A0A0G2K8B4	394	Cd36l1	Platelet glycoprotein 4 OS=Rattus norvegicus OX=10116 GN=Cd36l1 PE=1 SV=1	0.534983	-0.127207	-3.07804	-1.84515	-3.00724	-2.06681	-2.03483	-4.05467
A0A0G2K8B4	437	Cd36l1	Platelet glycoprotein 4 OS=Rattus norvegicus OX=10116 GN=Cd36l1 PE=1 SV=1	1.06746	0.749184	1.12969	1.11813	1.00381	0.866303	0.822946	0.449646
A0A0G2K8B4	56	Cd36l1	Platelet glycoprotein 4 OS=Rattus norvegicus OX=10116 GN=Cd36l1 PE=1 SV=1	1.37916	1.35845	1.29206	1.72795	0.795541	0.729548	0.83447	0.616272
A0A0G2K8B4	176	Cd36l1	Platelet glycoprotein 4 OS=Rattus norvegicus OX=10116 GN=Cd36l1 PE=1 SV=1	0.803616	0.524294	-3.55746	-2.38829	-2.29955	0.0631819	0.750186	-1.34867
Q6P3V8	54	Eif4a1	Eukaryotic initiation factor 4A-I OS=Rattus norvegicus OX=10116 GN=Eif4a1 PE=3 SV=1	0.683182	0.601156	-0.655599	-0.183629	-0.417571	0.430598	0.573833	0.178483
A0A0G2K8B7	175	Eif4a2	Eukaryotic initiation factor 4A-II OS=Rattus norvegicus OX=10116 GN=Eif4a2 PE=1 SV=2	0.787998	0.790091	-3.44363	0.570831	0.975476	0.846208	-2.52275	0.757549
F8WFT7	281	Slc4a1	Anion exchange protein OS=Rattus norvegicus OX=10116 GN=Slc4a1 PE=1 SV=2	1.41067	0.158892	-2.46659	-1.32631	-3.10754	-0.569964	1.28531	-0.887426
F8WFT7	702	Slc4a1	Anion exchange protein OS=Rattus norvegicus OX=10116 GN=Slc4a1 PE=1 SV=2	-0.759145	-1.85477	-1.64882	-0.726754	-3.49088	-2.89054	-1.02695	-3.40664
F8WFT7	104	Slc4a1	Anion exchange protein OS=Rattus norvegicus OX=10116 GN=Slc4a1 PE=1 SV=2	-1.46619	-2.54486	-3.13985	-2.01735	-2.85877	-2.01613	-1.21145	-2.05701
A0A0G2K8H4	26	AABR07039648.1	Small ribosomal subunit protein uS5 OS=Rattus norvegicus OX=10116 GN=AABR07039648.1 PE=3 SV=2	1.16013	0.792204	-0.129174	0.674664	0.0281973	0.676503	-0.00800228	-0.575424
A0A0G2K8H4	106	AABR07039648.1	Small ribosomal subunit protein uS5 OS=Rattus norvegicus OX=10116 GN=AABR07039648.1 PE=3 SV=2	-1.95415	-3.7658	-3.43158	-2.37483	-2.08209	-2.20169	-1.91848	-3.58224
A0A0G2K8H4	221	AABR07039648.1	Small ribosomal subunit protein uS5 OS=Rattus norvegicus OX=10116 GN=AABR07039648.1 PE=3 SV=2	1.5453	1.09818	0.919422	1.2344	0.995805	1.35749	1.35064	1.17626
A0A0G2K8H4	172	AABR07039648.1	Small ribosomal subunit protein uS5 OS=Rattus norvegicus OX=10116 GN=AABR07039648.1 PE=3 SV=2	2.2894	1.7129	1.89914	1.79875	2.10306	2.06823	1.77515	1.84602
A0A0G2K8H4	75	AABR07039648.1	Small ribosomal subunit protein uS5 OS=Rattus norvegicus OX=10116 GN=AABR07039648.1 PE=3 SV=2	0.803823	-3.49099	0.0877619	-3.00562	0.559834	-2.26997	0.680213	0.40524
A0A8I5XV74	68	Tpd52l1	TPD52 like 1 OS=Rattus norvegicus OX=10116 GN=Tpd52l1 PE=3 SV=1	-2.149	-2.61109	-1.9842	-2.93938	-2.27364	-2.47787	-2.35976	-1.552
A0A8I6AEL3	159	Hdlbp	High density lipoprotein binding protein OS=Rattus norvegicus OX=10116 GN=Hdlbp PE=1 SV=1	-0.796885	-1.21007	-1.46138	-1.67191	-1.17621	-1.19255	-1.35828	-3.17135
A0A8I6AIY8	77	Tigar	Fructose-2,6-bisphosphatase TIGAR OS=Rattus norvegicus OX=10116 GN=Tigar PE=3 SV=1	-2.06152	-3.13665	-2.59479	-2.47771	-1.74596	-2.41805	-2.10398	-2.78762
A0A8I6GF13	279	Art3	NAD(P)(+)--arginine ADP-ribosyltransferase OS=Rattus norvegicus OX=10116 GN=Art3 PE=3 SV=1	-0.514705	-3.50057	-4.72791	-3.78681	-0.732503	0.105946	-2.35858	0.140759
A0A8L2Q670	220	Nsfl1c	NSFL1 cofactor p47 OS=Rattus norvegicus OX=10116 GN=Nsfl1c PE=1 SV=1	-0.673544	-2.85339	-0.687947	-0.674907	-0.705289	-0.789083	-0.542072	-0.946947
A0A0G2K926	1179	Mug1l1	Alpha-1-inhibitor III OS=Rattus norvegicus OX=10116 GN=Mug1l1 PE=1 SV=1	-1.1727	-2.3624	-3.2955	-2.87652	-1.81786	-0.591424	-2.24028	-4.1815
A0A0G2K926	1022	Mug1l1	Alpha-1-inhibitor III OS=Rattus norvegicus OX=10116 GN=Mug1l1 PE=1 SV=1	3.41195	-3.09115	3.30691	2.47247	3.01969	-3.30332	2.63423	2.98668
A0A0G2K926	145	Mug1l1	Alpha-1-inhibitor III OS=Rattus norvegicus OX=10116 GN=Mug1l1 PE=1 SV=1	1.65549	0.875988	1.49133	0.648783	1.36391	1.45509	0.821538	1.31734
A0A0G2K926	352	Mug1l1	Alpha-1-inhibitor III OS=Rattus norvegicus OX=10116 GN=Mug1l1 PE=1 SV=1	1.00072	0.320969	-1.4875	-0.921618	-0.656043	1.12251	1.29915	0.498453
A0A0G2K926	562	Mug1l1	Alpha-1-inhibitor III OS=Rattus norvegicus OX=10116 GN=Mug1l1 PE=1 SV=1	-2.59928	-3.77159	-1.3542	-2.774	-1.531	-2.3625	-2.68705	-2.06274
A0A0G2K926	385	Mug1l1	Alpha-1-inhibitor III OS=Rattus norvegicus OX=10116 GN=Mug1l1 PE=1 SV=1	0.350174	-0.250786	-3.32161	-1.95136	-1.74722	0.290318	-0.0691032	-0.696692
A0A0G2K926	284	Mug1l1	Alpha-1-inhibitor III OS=Rattus norvegicus OX=10116 GN=Mug1l1 PE=1 SV=1	0.384342	-2.48853	-0.781547	-3.13006	-0.597835	-2.58278	-2.80331	-0.967326
A0A0G2K926	209	Mug1l1	Alpha-1-inhibitor III OS=Rattus norvegicus OX=10116 GN=Mug1l1 PE=1 SV=1	1.46068	0.695238	1.86749	0.899143	1.5055	1.58708	1.06581	1.35956
A0A0G2K926	1400	Mug1l1	Alpha-1-inhibitor III OS=Rattus norvegicus OX=10116 GN=Mug1l1 PE=1 SV=1	2.04378	1.95191	1.01542	0.649616	0.718291	1.72492	1.47451	1.36944
A0A0G2K926	1171	Mug1l1	Alpha-1-inhibitor III OS=Rattus norvegicus OX=10116 GN=Mug1l1 PE=1 SV=1	0.68059	0.15205	0.700497	0.133126	0.567426	0.803203	-0.0317469	0.401555
A0A0G2K926	347	Mug1l1	Alpha-1-inhibitor III OS=Rattus norvegicus OX=10116 GN=Mug1l1 PE=1 SV=1	-0.422543	-1.09355	-0.788012	-1.05223	-0.422757	-0.0434332	-1.02963	-0.396958
A0A0G2K926	171	Mug1l1	Alpha-1-inhibitor III OS=Rattus norvegicus OX=10116 GN=Mug1l1 PE=1 SV=1	0.0733356	-2.02302	-2.91434	-2.57582	-3.71952	-1.52404	-0.338032	-3.2819
A0A0G2K926	1078	Mug1l1	Alpha-1-inhibitor III OS=Rattus norvegicus OX=10116 GN=Mug1l1 PE=1 SV=1	1.07172	-0.0429564	0.254445	-0.510192	0.701745	0.239254	0.108821	-0.333858
A0A0G2K926	123	Mug1l1	Alpha-1-inhibitor III OS=Rattus norvegicus OX=10116 GN=Mug1l1 PE=1 SV=1	1.76853	1.17961	-3.36889	1.07542	1.762	1.87466	1.40953	-3.37765
A0A0G2K926	1006	Mug1l1	Alpha-1-inhibitor III OS=Rattus norvegicus OX=10116 GN=Mug1l1 PE=1 SV=1	0.488857	-0.526712	0.432069	-0.0843029	0.387903	0.89001	0.169588	0.626865
A0A0G2K926	424	Mug1l1	Alpha-1-inhibitor III OS=Rattus norvegicus OX=10116 GN=Mug1l1 PE=1 SV=1	0.398781	0.633125	0.0202341	-1.01023	-0.127393	0.388505	-0.650114	0.172259
A0A0G2K926	1274	Mug1l1	Alpha-1-inhibitor III OS=Rattus norvegicus OX=10116 GN=Mug1l1 PE=1 SV=1	1.60823	0.73583	1.55978	0.598776	1.35978	1.6132	0.98569	1.35618
A0A8I6A4E6	171	Raly	RALY heterogeneous nuclear ribonucleoprotein OS=Rattus norvegicus OX=10116 GN=Raly PE=1 SV=1	-2.14578	-0.991498	-0.0550852	-0.105338	0.0814838	0.509614	0.0795851	-0.15796
A0A0G2K995	191	Fblim1	Filamin binding LIM protein 1 OS=Rattus norvegicus OX=10116 GN=Fblim1 PE=4 SV=1	-1.17655	-1.08605	-2.84797	-1.54506	-2.75866	-1.23878	-3.10869	-1.38953
A0A0G2K995	60	Fblim1	Filamin binding LIM protein 1 OS=Rattus norvegicus OX=10116 GN=Fblim1 PE=4 SV=1	-0.89281	-1.06659	-1.4344	-2.65315	-0.688115	-0.925717	-3.57649	-0.989244
A0A0G2K9C0	321	Vasp	Vasodilator-stimulated phosphoprotein OS=Rattus norvegicus OX=10116 GN=Vasp PE=1 SV=2	1.03407	-3.99882	0.713387	-2.64111	0.567193	-3.45718	0.934705	-3.39984
A0A0G2K9I6	483	Cp	Ceruloplasmin OS=Rattus norvegicus OX=10116 GN=Cp PE=3 SV=2	-0.844425	-1.55024	-4.28752	-2.11264	-3.2434	-2.51126	-1.09397	-1.74539
A0A0G2K9I6	941	Cp	Ceruloplasmin OS=Rattus norvegicus OX=10116 GN=Cp PE=3 SV=2	-1.95019	-1.59518	-3.081	-2.63879	-3.32512	-1.421	-1.70947	-2.6536
A0A0G2K9J1	125	Syncrip	Synaptotagmin binding, cytoplasmic RNA interacting protein OS=Rattus norvegicus OX=10116 GN=Syncrip PE=1 SV=2	-0.311339	-0.898459	-0.558551	-0.328172	-0.26214	-0.242808	-0.348989	-0.3161
A0A0G2K9J1	363	Syncrip	Synaptotagmin binding, cytoplasmic RNA interacting protein OS=Rattus norvegicus OX=10116 GN=Syncrip PE=1 SV=2	-3.98072	-1.0704	-1.52093	-3.51031	-0.85543	-3.06006	-3.31818	-1.094
A0A0G2K9J1	256	Syncrip	Synaptotagmin binding, cytoplasmic RNA interacting protein OS=Rattus norvegicus OX=10116 GN=Syncrip PE=1 SV=2	-1.041	-1.12373	-3.38043	-1.99763	-2.42938	-1.16012	-0.780738	-1.94914
A0A0G2K9J2	371	Atp6v1h	V-type proton ATPase subunit H OS=Rattus norvegicus OX=10116 GN=Atp6v1h PE=1 SV=2	-3.5294	-3.18082	-3.62972	-2.61388	-2.71964	-2.56655	-2.24123	-2.98087
A0A0G2K9L9	2117	Mdn1	Midasin OS=Rattus norvegicus OX=10116 GN=Mdn1 PE=1 SV=2	3.27849	3.0334	3.40523	3.46471	3.61949	3.51409	3.49537	3.45333
A0A0G2K9R3	477	Supv3l1	ATP-dependent RNA helicase SUPV3L1, mitochondrial OS=Rattus norvegicus OX=10116 GN=Supv3l1 PE=1 SV=2	-1.63535	-2.1056	-2.79833	-2.15973	-3.76915	-2.03098	-3.53533	-2.14104
A0A8I5ZMB9	156	Psme4	Proteasome activator subunit 4 OS=Rattus norvegicus OX=10116 GN=Psme4 PE=1 SV=1	-2.18661	-2.90872	-3.04071	-2.40533	-2.87843	-3.61528	-2.86597	-2.99611
A0A0G2K9Z3	183	Nucb1	Nucleobindin-1 OS=Rattus norvegicus OX=10116 GN=Nucb1 PE=1 SV=2	-0.641685	-2.70056	-1.62148	-0.888989	-1.1823	-0.644397	-0.851313	-1.23246
M0RB63	18	Ndufa3-ps3	NADH dehydrogenase [ubiquinone] 1 alpha subcomplex subunit 3 OS=Rattus norvegicus OX=10116 GN=Ndufa3-ps3 PE=3 SV=2	0.86195	0.929222	0.770138	0.869183	0.938884	1.0206	0.8485	1.02204
A0A0G2KAM3	279	Pdhb	Pyruvate dehydrogenase E1 component subunit beta OS=Rattus norvegicus OX=10116 GN=Pdhb PE=1 SV=2	3.83513	3.83482	3.48745	3.92339	3.82654	3.88646	3.82334	4.10201
A0A0G2KAM3	406	Pdhb	Pyruvate dehydrogenase E1 component subunit beta OS=Rattus norvegicus OX=10116 GN=Pdhb PE=1 SV=2	0.752459	-2.4757	-0.177618	-3.5056	1.03497	1.45997	-3.04488	-3.16588
A0A0G2KAM3	240	Pdhb	Pyruvate dehydrogenase E1 component subunit beta OS=Rattus norvegicus OX=10116 GN=Pdhb PE=1 SV=2	1.36656	0.958725	-2.50593	1.58626	1.55686	1.66643	1.49346	1.80485
A0A0G2KAM3	236	Pdhb	Pyruvate dehydrogenase E1 component subunit beta OS=Rattus norvegicus OX=10116 GN=Pdhb PE=1 SV=2	2.75525	2.73393	1.80713	2.21067	2.13593	2.80361	2.91947	2.49787
A0A0G2KAQ5	34	Myoz2	Myozenin 2 OS=Rattus norvegicus OX=10116 GN=Myoz2 PE=1 SV=1	-1.62748	-1.83652	-3.94328	-1.50394	-3.54166	-1.11001	-1.11063	-2.11658
A0A0G2KAQ5	205	Myoz2	Myozenin 2 OS=Rattus norvegicus OX=10116 GN=Myoz2 PE=1 SV=1	2.61667	2.54573	3.54766	3.75648	4.06784	3.62716	-0.655787	3.90863
A0A0G2KAQ5	20	Myoz2	Myozenin 2 OS=Rattus norvegicus OX=10116 GN=Myoz2 PE=1 SV=1	1.72843	1.75005	0.213683	0.940105	1.03221	1.18363	1.52381	1.2523
A0A0G2KAQ5	172	Myoz2	Myozenin 2 OS=Rattus norvegicus OX=10116 GN=Myoz2 PE=1 SV=1	1.00643	0.704985	1.12133	0.956182	1.91289	1.01615	0.81869	0.926929
A0A0G2KAQ5	176	Myoz2	Myozenin 2 OS=Rattus norvegicus OX=10116 GN=Myoz2 PE=1 SV=1	3.26778	3.09068	2.31789	2.74168	2.89418	2.98075	3.00171	2.91227
A0A0G2KAQ5	9	Myoz2	Myozenin 2 OS=Rattus norvegicus OX=10116 GN=Myoz2 PE=1 SV=1	2.02868	1.59061	0.634749	1.01341	0.930627	1.11326	1.42019	0.8351
A0A0G2KAQ5	67	Myoz2	Myozenin 2 OS=Rattus norvegicus OX=10116 GN=Myoz2 PE=1 SV=1	-0.616748	-0.883368	-2.24198	-1.61001	-1.68771	-0.5441	-0.676297	-1.37263
A0A0G2KAQ5	197	Myoz2	Myozenin 2 OS=Rattus norvegicus OX=10116 GN=Myoz2 PE=1 SV=1	4.16947	3.95514	4.10704	3.94001	4.20386	3.94128	3.84612	3.98615
A0A0G2KAZ7	212	Hnrnpdl	Heterogeneous nuclear ribonucleoprotein D-like OS=Rattus norvegicus OX=10116 GN=Hnrnpdl PE=1 SV=1	-0.697772	-0.557697	-0.781124	-0.721539	-0.620722	-0.680747	-0.86245	-1.07434
A0A0G2KAZ7	311	Hnrnpdl	Heterogeneous nuclear ribonucleoprotein D-like OS=Rattus norvegicus OX=10116 GN=Hnrnpdl PE=1 SV=1	-0.350673	-0.626131	-2.88519	-1.33669	-0.530417	-0.803032	-0.777971	-0.77482
A0A0G2KB55	130	Ube2i	SUMO-conjugating enzyme UBC9 OS=Rattus norvegicus OX=10116 GN=Ube2i PE=1 SV=2	0.0315361	-0.0435438	-3.04595	-1.93374	-2.02487	-0.977045	-0.484962	-1.47616
A0A0G2KB58	890	Cdc42bpb	non-specific serine/threonine protein kinase OS=Rattus norvegicus OX=10116 GN=Cdc42bpb PE=1 SV=2	-2.43284	-2.87012	-2.35959	-2.91551	-2.57054	-3.29646	-2.77912	-3.03106
A0A8L2Q8H9	262	Phb2	Prohibitin OS=Rattus norvegicus OX=10116 GN=Phb2 PE=1 SV=1	2.9136	2.80393	2.83924	2.85269	2.86898	3.16885	2.73405	2.62199
A0A8L2Q8H9	6	Phb2	Prohibitin OS=Rattus norvegicus OX=10116 GN=Phb2 PE=1 SV=1	1.64402	1.70767	-3.44977	1.16057	-2.74453	1.58641	1.57148	-2.57473
A0A8L2Q8H9	200	Phb2	Prohibitin OS=Rattus norvegicus OX=10116 GN=Phb2 PE=1 SV=1	-0.0973883	-1.17911	-1.29491	-0.27223	-0.247188	0.477468	0.674504	-0.11076
A0A8L2Q8H9	244	Phb2	Prohibitin OS=Rattus norvegicus OX=10116 GN=Phb2 PE=1 SV=1	1.85443	1.72384	0.445034	1.17865	0.88483	1.68882	1.90983	1.44991
A0A8L2Q8H9	250	Phb2	Prohibitin OS=Rattus norvegicus OX=10116 GN=Phb2 PE=1 SV=1	2.28803	1.99643	2.19842	2.45884	2.43286	2.52589	2.44876	2.48308
A0A8L2Q8H9	224	Phb2	Prohibitin OS=Rattus norvegicus OX=10116 GN=Phb2 PE=1 SV=1	2.01846	1.85056	1.79455	1.86015	2.24763	1.97528	1.98486	1.64239
A0A8L2Q8H9	147	Phb2	Prohibitin OS=Rattus norvegicus OX=10116 GN=Phb2 PE=1 SV=1	1.07477	1.22134	-1.2562	0.234326	-0.801265	1.17772	1.46573	0.439009
A0A0H2UHI5	189	Serpina3n	Serine protease inhibitor A3N OS=Rattus norvegicus OX=10116 GN=Serpina3n PE=1 SV=1	0.573658	1.21789	1.6458	1.50849	1.08343	1.20865	1.24183	1.03495
A0A0H2UHI5	144	Serpina3n	Serine protease inhibitor A3N OS=Rattus norvegicus OX=10116 GN=Serpina3n PE=1 SV=1	-2.1207	-1.73952	-2.64026	-3.75247	-3.25715	-1.45499	-0.700074	-3.07393
A0A0G2KBA1	256	Rpl6-ps6	Large ribosomal subunit protein eL6 OS=Rattus norvegicus OX=10116 GN=Rpl6-ps6 PE=1 SV=1	1.61663	1.23561	1.61418	1.75824	1.82122	1.5925	1.31878	1.45243
A0A0G2KBA1	258	Rpl6-ps6	Large ribosomal subunit protein eL6 OS=Rattus norvegicus OX=10116 GN=Rpl6-ps6 PE=1 SV=1	1.61335	1.08968	0.629794	0.891508	0.725513	1.08115	1.30767	0.695452
A0A0G2KBA1	214	Rpl6-ps6	Large ribosomal subunit protein eL6 OS=Rattus norvegicus OX=10116 GN=Rpl6-ps6 PE=1 SV=1	0.768841	-0.0152149	0.0932293	0.255483	0.457501	0.83879	0.293295	-0.00960159
A0A0G2KBA1	206	Rpl6-ps6	Large ribosomal subunit protein eL6 OS=Rattus norvegicus OX=10116 GN=Rpl6-ps6 PE=1 SV=1	-0.0288801	-0.607096	-1.17302	-0.690251	-0.476235	-0.396385	-0.662951	-1.05166
A0A8I6A1H6	242	Car4	Carbonic anhydrase OS=Rattus norvegicus OX=10116 GN=Car4 PE=3 SV=1	-3.37792	-1.755	-2.94211	-1.84689	-2.4273	-2.67077	-2.28619	-2.5302
A0A8I6AJT1	555	Sh3kbp1	SH3 domain-containing kinase-binding protein 1 OS=Rattus norvegicus OX=10116 GN=Sh3kbp1 PE=1 SV=1	-0.749545	-1.08875	-1.70763	-0.776213	-1.35695	-0.833051	-0.380056	-0.938039
A0A8I6AJT1	553	Sh3kbp1	SH3 domain-containing kinase-binding protein 1 OS=Rattus norvegicus OX=10116 GN=Sh3kbp1 PE=1 SV=1	-0.557499	-1.06069	-0.631329	-3.78925	-0.433144	-0.402836	-0.661783	-0.657577
A0A8I6AQ32	82	Suclg1	Succinate--CoA ligase [ADP/GDP-forming] subunit alpha, mitochondrial OS=Rattus norvegicus OX=10116 GN=Suclg1 PE=1 SV=1	2.01363	2.10567	1.69016	2.12768	1.9191	2.53626	2.55493	2.71246
A0A8I6AQ32	169	Suclg1	Succinate--CoA ligase [ADP/GDP-forming] subunit alpha, mitochondrial OS=Rattus norvegicus OX=10116 GN=Suclg1 PE=1 SV=1	1.40193	1.23967	0.565127	1.08918	0.562545	1.09443	1.06228	0.664068
A0A8I6AQ32	159	Suclg1	Succinate--CoA ligase [ADP/GDP-forming] subunit alpha, mitochondrial OS=Rattus norvegicus OX=10116 GN=Suclg1 PE=1 SV=1	-2.17472	-0.337137	-3.01116	-2.98323	-2.58223	-3.11537	0.379891	-1.5585
A0A8I6AQ32	34	Suclg1	Succinate--CoA ligase [ADP/GDP-forming] subunit alpha, mitochondrial OS=Rattus norvegicus OX=10116 GN=Suclg1 PE=1 SV=1	3.39003	3.07425	3.45062	3.54361	3.40128	3.61275	3.43194	3.41518
A0A8I6AQ32	43	Suclg1	Succinate--CoA ligase [ADP/GDP-forming] subunit alpha, mitochondrial OS=Rattus norvegicus OX=10116 GN=Suclg1 PE=1 SV=1	2.40741	2.31504	0.944952	2.09495	1.17819	2.30037	2.57474	1.96516
A0A0H2UHF6	185	Arl6ip5	PRA1 family protein OS=Rattus norvegicus OX=10116 GN=Arl6ip5 PE=1 SV=1	-1.09593	-2.55893	-1.18589	-0.781733	-0.922272	-1.06882	-0.9729	-1.51571
A0A0H2UHG0	182	Yars1	Tyrosine--tRNA ligase OS=Rattus norvegicus OX=10116 GN=Yars1 PE=3 SV=2	-1.06414	-1.19992	-0.939322	-1.27678	-1.08527	-1.41578	-1.34031	-0.993585
A0A0H2UHG0	62	Yars1	Tyrosine--tRNA ligase OS=Rattus norvegicus OX=10116 GN=Yars1 PE=3 SV=2	-0.765201	-1.17197	-1.8316	-1.00061	-1.37719	-0.789888	-2.96892	-0.9424
A0A8L2QSZ3	25	Rps24	40S ribosomal protein S24 OS=Rattus norvegicus OX=10116 GN=Rps24 PE=1 SV=1	0.79525	-2.27331	0.364536	0.426472	0.708972	0.674607	0.224487	-3.11757
Q505J9	263	Atad1	Outer mitochondrial transmembrane helix translocase OS=Rattus norvegicus OX=10116 GN=Atad1 PE=1 SV=1	-0.167713	-0.125679	-0.168839	-0.332064	0.0782013	-0.150752	0.153167	-0.0930119
Q505J9	60	Atad1	Outer mitochondrial transmembrane helix translocase OS=Rattus norvegicus OX=10116 GN=Atad1 PE=1 SV=1	0.562973	-3.45618	0.157498	0.380094	0.46132	0.488235	0.465983	0.421163
Q505J9	53	Atad1	Outer mitochondrial transmembrane helix translocase OS=Rattus norvegicus OX=10116 GN=Atad1 PE=1 SV=1	-2.9218	-3.11285	-2.45623	-2.45986	-1.82993	-2.31314	-3.63698	-3.47448
A0A8I6AFQ7	142	Rab6a	RAB6A, member RAS oncogene family OS=Rattus norvegicus OX=10116 GN=Rab6a PE=1 SV=1	-2.37632	-3.41498	-3.96507	-3.18703	-2.9452	-2.02049	-2.55012	-2.4876
A0A0H2UHQ0	189	Slc3a2	Solute carrier family 3 member 2 OS=Rattus norvegicus OX=10116 GN=Slc3a2 PE=1 SV=1	-2.62366	-6.08037	-3.35741	-2.44509	-2.16825	-2.6019	-1.19427	-3.55585
A0A0H2UHQ1	159	LOC120100542	Large ribosomal subunit protein uL22 OS=Rattus norvegicus OX=10116 GN=LOC120100542 PE=1 SV=1	-0.735358	-1.53341	-3.05443	-1.33271	-1.36248	-1.41082	-2.30505	-2.80622
A0A0H2UHQ1	27	LOC120100542	Large ribosomal subunit protein uL22 OS=Rattus norvegicus OX=10116 GN=LOC120100542 PE=1 SV=1	-0.616149	-1.28723	-0.998563	-1.19919	-1.06433	-1.69321	-1.23409	-1.67648
D3ZKG6	59	Rps17l2	Small ribosomal subunit protein eS17 OS=Rattus norvegicus OX=10116 GN=Rps17l2 PE=3 SV=1	-2.11562	-2.36721	-1.5801	-1.92288	-1.94544	-2.21744	-2.4654	-2.4953
D3ZKG6	49	Rps17l2	Small ribosomal subunit protein eS17 OS=Rattus norvegicus OX=10116 GN=Rps17l2 PE=3 SV=1	-1.15415	-2.92474	-3.21709	-2.04674	-1.41336	-1.45514	-4.51326	-1.70652
A0A0H2UHR7	499	Flnc	Filamin-C OS=Rattus norvegicus OX=10116 GN=Flnc PE=1 SV=1	0.0189266	-3.33367	-0.273093	-3.57053	-3.16738	-0.085618	0.0542784	-0.495336
A0A0H2UHR7	503	Flnc	Filamin-C OS=Rattus norvegicus OX=10116 GN=Flnc PE=1 SV=1	1.35122	0.568043	1.38831	1.21519	1.83276	1.29398	1.16518	1.20262
A0A0H2UHR7	2605	Flnc	Filamin-C OS=Rattus norvegicus OX=10116 GN=Flnc PE=1 SV=1	0.478064	-0.111945	0.55148	0.553398	1.05878	0.64355	0.535394	0.715532
A0A0H2UHR7	518	Flnc	Filamin-C OS=Rattus norvegicus OX=10116 GN=Flnc PE=1 SV=1	0.80617	0.150183	0.820457	0.340108	0.978017	0.0349655	0.466775	0.56613
A0A0H2UHR7	525	Flnc	Filamin-C OS=Rattus norvegicus OX=10116 GN=Flnc PE=1 SV=1	-2.44559	-3.61139	-2.18286	-1.91496	-1.4611	-3.87226	-2.16763	-3.54945
A0A0H2UHR7	2284	Flnc	Filamin-C OS=Rattus norvegicus OX=10116 GN=Flnc PE=1 SV=1	0.619661	0.344511	-1.43033	-1.03142	-0.707329	0.234882	0.537522	-0.0711994
A0A0H2UHR7	1976	Flnc	Filamin-C OS=Rattus norvegicus OX=10116 GN=Flnc PE=1 SV=1	1.4033	0.936689	-0.415423	-0.0331259	0.120103	0.370989	0.689359	0.382273
A0A0H2UHR7	1533	Flnc	Filamin-C OS=Rattus norvegicus OX=10116 GN=Flnc PE=1 SV=1	0.421412	-0.225718	0.0695953	0.133984	0.380336	0.0143356	0.24617	0.011795
A0A0H2UHR7	1542	Flnc	Filamin-C OS=Rattus norvegicus OX=10116 GN=Flnc PE=1 SV=1	0.0747671	-2.17935	-0.0965576	-0.505014	0.220413	-0.541345	-2.8147	-3.78373
A0A0H2UHR7	2011	Flnc	Filamin-C OS=Rattus norvegicus OX=10116 GN=Flnc PE=1 SV=1	-0.0459709	-4.36844	-1.93078	-0.638922	-0.460322	-0.535131	-0.304502	-0.966917
A0A0H2UHR7	912	Flnc	Filamin-C OS=Rattus norvegicus OX=10116 GN=Flnc PE=1 SV=1	-0.0721245	-0.194419	-2.0675	-0.693095	-0.906075	-0.50149	-0.133776	-0.868247
A0A0H2UHR7	264	Flnc	Filamin-C OS=Rattus norvegicus OX=10116 GN=Flnc PE=1 SV=1	0.400366	-0.133248	0.854607	0.498814	1.15058	0.208676	0.310035	0.598032
A0A0H2UHR7	574	Flnc	Filamin-C OS=Rattus norvegicus OX=10116 GN=Flnc PE=1 SV=1	0.134256	0.10687	-1.5083	-0.368079	-0.112854	-0.352208	0.00578213	-1.18504
A0A0H2UHR7	1786	Flnc	Filamin-C OS=Rattus norvegicus OX=10116 GN=Flnc PE=1 SV=1	-0.877611	-1.65001	-3.90234	-1.78586	-1.01404	-1.57802	-1.10987	-1.96435
A0A0H2UHR7	2163	Flnc	Filamin-C OS=Rattus norvegicus OX=10116 GN=Flnc PE=1 SV=1	-3.02789	-3.18789	-3.32857	-2.56448	-1.89064	-3.25698	-2.52632	-3.08434
A0A0H2UHR7	896	Flnc	Filamin-C OS=Rattus norvegicus OX=10116 GN=Flnc PE=1 SV=1	-1.10154	-1.5257	-1.09394	-0.907999	-0.284504	-0.796244	-0.692723	-0.835324
A0A0H2UHR7	344	Flnc	Filamin-C OS=Rattus norvegicus OX=10116 GN=Flnc PE=1 SV=1	-2.12569	-2.81371	-2.69404	-3.13647	-2.02322	-2.38482	-1.97881	-1.57071
A0A0H2UHR7	350	Flnc	Filamin-C OS=Rattus norvegicus OX=10116 GN=Flnc PE=1 SV=1	1.16859	0.704062	-2.8064	-1.08733	-0.882891	0.1342	0.900914	-0.161969
A0A0H2UHR7	870	Flnc	Filamin-C OS=Rattus norvegicus OX=10116 GN=Flnc PE=1 SV=1	-0.354198	-0.68354	-0.606393	-0.505833	-0.0474691	-0.740862	-0.404012	-0.998057
A0A0H2UHR7	872	Flnc	Filamin-C OS=Rattus norvegicus OX=10116 GN=Flnc PE=1 SV=1	0.985731	0.433847	0.719961	0.765699	1.3667	0.746943	0.7807	0.792068
A0A0H2UHR7	769	Flnc	Filamin-C OS=Rattus norvegicus OX=10116 GN=Flnc PE=1 SV=1	1.83117	1.21644	-2.66904	1.53387	2.10771	1.53761	1.37149	1.58463
A0A0H2UHR7	2667	Flnc	Filamin-C OS=Rattus norvegicus OX=10116 GN=Flnc PE=1 SV=1	-0.266794	-0.58077	-1.30381	-4.72914	-0.61076	-0.649181	-0.876078	-2.65362
A0A0H2UHR7	52	Flnc	Filamin-C OS=Rattus norvegicus OX=10116 GN=Flnc PE=1 SV=1	-1.00237	-1.34808	-1.59125	-1.98978	-1.06603	-1.92467	-1.81274	-2.67191
A0A0H2UHR7	1799	Flnc	Filamin-C OS=Rattus norvegicus OX=10116 GN=Flnc PE=1 SV=1	-0.910949	-1.23426	-3.74302	-2.9997	-2.79252	-1.54452	-1.31263	-3.83365
A0A0H2UHR7	1238	Flnc	Filamin-C OS=Rattus norvegicus OX=10116 GN=Flnc PE=1 SV=1	-1.31981	-1.40151	-2.38384	-1.98893	-1.4765	-1.49004	-1.17095	-1.58481
A0A0H2UHS7	99	Rpl18	Ribosomal protein L18 OS=Rattus norvegicus OX=10116 GN=Rpl18 PE=1 SV=2	2.14507	1.54817	1.99438	2.06014	1.84447	1.73361	1.63656	1.28813
A0A8I6GLY7	62	Rps25	40S ribosomal protein S25 OS=Rattus norvegicus OX=10116 GN=Rps25 PE=1 SV=1	-0.88429	-1.2438	-2.93193	-2.31994	-3.83239	-1.11933	-0.53921	-2.04572
A0A8I6GLY7	28	Rps25	40S ribosomal protein S25 OS=Rattus norvegicus OX=10116 GN=Rps25 PE=1 SV=1	-0.349784	-0.530039	-0.880802	-0.640151	-0.450935	-0.59564	-0.480609	-0.782362
A0A8I5ZM99	769	Eif5b	Eukaryotic translation initiation factor 5B OS=Rattus norvegicus OX=10116 GN=Eif5b PE=1 SV=1	-1.75518	-2.17746	-2.5581	-2.36634	-2.66521	-1.92136	-3.48555	-4.29804
A0A8L2QYQ1	135	Rps4x	40S ribosomal protein S4 OS=Rattus norvegicus OX=10116 GN=Rps4x PE=1 SV=1	0.379139	0.0318108	-0.0770407	0.456265	0.174762	0.392368	0.458863	0.292264
A0A8L2QYQ1	54	Rps4x	40S ribosomal protein S4 OS=Rattus norvegicus OX=10116 GN=Rps4x PE=1 SV=1	0.146858	-0.258361	-0.249095	0.363463	0.217513	0.190478	0.358651	0.116303
A0A8L2QYQ1	17	Rps4x	40S ribosomal protein S4 OS=Rattus norvegicus OX=10116 GN=Rps4x PE=1 SV=1	1.19039	0.794685	0.459033	0.863056	0.619908	0.971635	1.10407	0.810961
A0A8I6G1Z9	71	Nap1l4	Nucleosome assembly protein 1-like 4 OS=Rattus norvegicus OX=10116 GN=Nap1l4 PE=1 SV=1	-0.537805	-0.847624	-0.474136	-0.235141	-0.238753	-0.486691	-0.365689	-0.438018
A0A8I6G1Z9	105	Nap1l4	Nucleosome assembly protein 1-like 4 OS=Rattus norvegicus OX=10116 GN=Nap1l4 PE=1 SV=1	-0.0713034	-3.64072	-2.994	-3.02409	-2.41669	-0.742517	0.00657082	-1.63818
A0A0H2UI18	59	Rps10	Small ribosomal subunit protein eS10 OS=Rattus norvegicus OX=10116 GN=Rps10 PE=3 SV=1	-0.0266619	-0.00254154	-1.97686	-0.83645	-1.33565	-0.700996	-0.21706	-0.669419
Q704S8	390	Crat	Carnitine O-acetyltransferase OS=Rattus norvegicus OX=10116 GN=Crat PE=1 SV=1	1.4032	-3.2561	-0.0012989	0.601278	0.127876	0.957047	1.24137	0.720369
Q704S8	486	Crat	Carnitine O-acetyltransferase OS=Rattus norvegicus OX=10116 GN=Crat PE=1 SV=1	-0.0419445	-0.109176	-1.07003	-0.156482	-0.467263	-0.131908	-0.112406	-0.361408
Q704S8	85	Crat	Carnitine O-acetyltransferase OS=Rattus norvegicus OX=10116 GN=Crat PE=1 SV=1	0.979237	0.48526	1.02099	1.07944	1.06244	0.833833	0.819371	0.982883
Q704S8	195	Crat	Carnitine O-acetyltransferase OS=Rattus norvegicus OX=10116 GN=Crat PE=1 SV=1	-2.95662	0.0617676	-0.0826006	0.10049	0.214122	-2.52333	-2.43955	-0.356958
Q704S8	480	Crat	Carnitine O-acetyltransferase OS=Rattus norvegicus OX=10116 GN=Crat PE=1 SV=1	-3.06521	-0.363303	-0.648435	0.405773	-0.444966	0.229828	0.260774	-0.431187
Q704S8	379	Crat	Carnitine O-acetyltransferase OS=Rattus norvegicus OX=10116 GN=Crat PE=1 SV=1	0.606255	0.771826	-3.15972	-0.441771	-2.96958	-0.161617	-2.78341	0.00986576
Q704S8	186	Crat	Carnitine O-acetyltransferase OS=Rattus norvegicus OX=10116 GN=Crat PE=1 SV=1	1.08677	1.20535	0.0499783	0.645391	0.157183	1.2253	1.23453	0.729776
A0A0H2UI35	275	Homer1	Homer protein homolog 1 OS=Rattus norvegicus OX=10116 GN=Homer1 PE=1 SV=1	-2.75861	-0.267754	-0.1415	0.104165	0.065444	-3.29092	-4.0215	-4.03003
A0A0H2UI36	150	AABR07060872.1	Ig-like domain-containing protein OS=Rattus norvegicus OX=10116 GN=AABR07060872.1 PE=1 SV=1	-0.152781	-0.849771	0.106614	-2.72607	-0.427248	-0.16416	-2.56718	0.482702
A0A0H2UI36	92	AABR07060872.1	Ig-like domain-containing protein OS=Rattus norvegicus OX=10116 GN=AABR07060872.1 PE=1 SV=1	-0.709082	-3.21882	-0.281893	-1.21144	-0.46381	-0.0787163	-3.25562	0.131726
A0A0H2UI39	111	Apoc3	Apolipoprotein C-III OS=Rattus norvegicus OX=10116 GN=Apoc3 PE=1 SV=1	-0.390999	-3.02594	-3.81745	-1.7501	-0.73401	-0.289465	-2.28009	-0.943894
A0A0U1RRQ7	107	Sec61a2	SEC61 translocon subunit alpha 2 OS=Rattus norvegicus OX=10116 GN=Sec61a2 PE=1 SV=2	-0.670077	-1.19409	-1.0629	-0.977654	-1.17438	-0.148202	-0.711485	-1.36969
A0A0U1RRV5	1014	Cluh	Clustered mitochondria protein homolog OS=Rattus norvegicus OX=10116 GN=Cluh PE=1 SV=1	-0.526309	-0.84795	-3.69693	-2.68	-2.79371	-1.31046	-0.992993	-3.49925
A0A0U1RRV5	1199	Cluh	Clustered mitochondria protein homolog OS=Rattus norvegicus OX=10116 GN=Cluh PE=1 SV=1	-0.453836	-0.9186	-3.0744	-0.555685	-0.38729	-0.434072	-0.364633	-0.61532
A0A140TAA4	690	Pdcd6ip	Programmed cell death 6-interacting protein OS=Rattus norvegicus OX=10116 GN=Pdcd6ip PE=4 SV=1	-1.44386	-2.67795	-2.92483	-2.1208	-2.75649	-2.2862	-2.38494	-3.48167
A0A140TAA4	313	Pdcd6ip	Programmed cell death 6-interacting protein OS=Rattus norvegicus OX=10116 GN=Pdcd6ip PE=4 SV=1	-2.1474	-3.04593	-2.40838	-2.12225	-2.13218	-1.81164	-2.04573	-2.24722
A0A140TAA4	640	Pdcd6ip	Programmed cell death 6-interacting protein OS=Rattus norvegicus OX=10116 GN=Pdcd6ip PE=4 SV=1	-2.04681	-1.9519	-1.70089	-2.23561	-2.21892	-3.95538	-2.39209	-3.09084
A0A140TAA4	327	Pdcd6ip	Programmed cell death 6-interacting protein OS=Rattus norvegicus OX=10116 GN=Pdcd6ip PE=4 SV=1	-0.529003	-0.327804	-2.61947	-1.3056	-1.83963	-0.871833	-1.20608	-1.05607
A0A8L2QTG3	27	Klc1	Kinesin light chain OS=Rattus norvegicus OX=10116 GN=Klc1 PE=1 SV=1	-3.59527	-3.08781	-1.5144	-0.836829	-0.767831	-3.11024	-2.25592	-0.550331
A0A140TAB4	304	Macroh2a1	Core histone macro-H2A OS=Rattus norvegicus OX=10116 GN=Macroh2a1 PE=1 SV=2	0.696669	0.592915	0.186142	0.678272	0.570523	-2.96103	0.741109	0.716169
A0A8I6AFD1	33	Rpl12	Large ribosomal subunit protein uL11 OS=Rattus norvegicus OX=10116 GN=Rpl12 PE=3 SV=1	1.40298	1.08627	1.20411	1.21923	1.54438	1.0928	1.26692	1.25669
A0A140TAE0	755	Mvp	Major vault protein OS=Rattus norvegicus OX=10116 GN=Mvp PE=1 SV=1	1.13049	0.772282	0.528638	0.983793	0.958558	1.1692	0.721253	0.737295
A0A140TAE0	757	Mvp	Major vault protein OS=Rattus norvegicus OX=10116 GN=Mvp PE=1 SV=1	-0.550822	-1.27188	-2.26121	-3.26611	-3.61099	-2.02914	-0.940441	-3.39814
A0A8L2URS9	285	Cttn	Cortactin OS=Rattus norvegicus OX=10116 GN=Cttn PE=1 SV=1	-0.633182	-1.17022	-0.885848	-2.8809	-0.708197	-3.37573	-0.940179	-0.867428
A0A8L2URS9	316	Cttn	Cortactin OS=Rattus norvegicus OX=10116 GN=Cttn PE=1 SV=1	3.65982	3.86999	1.48771	3.00208	3.68373	-2.57352	3.50311	2.89955
A0A8L2URS9	42	Cttn	Cortactin OS=Rattus norvegicus OX=10116 GN=Cttn PE=1 SV=1	-2.69506	-1.81274	-2.39254	-3.14637	-3.82031	-2.65663	-2.51637	-3.61775
A0A8I6APY2	238	Fubp1	Far upstream element binding protein 1 OS=Rattus norvegicus OX=10116 GN=Fubp1 PE=1 SV=1	-1.07444	-1.52981	-2.44762	-2.00761	-1.37776	-1.51328	-1.28533	-1.80392
A0A140UHX6	637	Sptb	Spectrin beta chain OS=Rattus norvegicus OX=10116 GN=Sptb PE=1 SV=2	-2.51906	-2.77571	-2.40082	-2.12185	-3.44686	-2.0537	-3.63666	-2.46725
A0A140UHX6	226	Sptb	Spectrin beta chain OS=Rattus norvegicus OX=10116 GN=Sptb PE=1 SV=2	-2.61824	-1.11483	-0.598086	-3.90226	-2.92604	-0.850841	-1.08328	-0.75374
G3V6S0	46	Sptbn1	Spectrin beta chain OS=Rattus norvegicus OX=10116 GN=Sptbn1 PE=1 SV=4	1.44016	1.186	1.3855	1.4517	1.62725	1.26714	1.33046	1.32381
A0A140UHX6	719	Sptb	Spectrin beta chain OS=Rattus norvegicus OX=10116 GN=Sptb PE=1 SV=2	-1.17976	-1.31637	-1.71463	-1.40771	-2.90945	-0.841267	-2.36242	-1.91999
A0A140UHX6	387	Sptb	Spectrin beta chain OS=Rattus norvegicus OX=10116 GN=Sptb PE=1 SV=2	-2.04416	-2.93727	-3.31783	-3.29017	-3.43664	-1.73349	-2.54971	-2.11205
A0A1B0GWY3	48	Tomm5	Translocase of outer mitochondrial membrane 5 OS=Rattus norvegicus OX=10116 GN=Tomm5 PE=3 SV=2	0.906651	0.684633	-1.72353	-0.931193	-1.29283	0.343129	0.661725	-0.0561657
A0A8L2QRP0	39	Tax1bp3	Tax1 binding protein 3 OS=Rattus norvegicus OX=10116 GN=Tax1bp3 PE=1 SV=1	0.582272	0.0774508	0.455814	0.15379	0.418277	-0.0440636	-0.0448532	0.200512
A0A1W2Q6F8	122	Ndufa10l1	NADH dehydrogenase [ubiquinone] 1 alpha subcomplex subunit 10, mitochondrial OS=Rattus norvegicus OX=10116 GN=Ndufa10l1 PE=1 SV=1	0.644732	0.303665	-0.491782	1.11561	0.98935	0.583924	0.604444	-0.0246115
A0A8I6A6A5	285	Ndufa10	NADH dehydrogenase [ubiquinone] 1 alpha subcomplex subunit 10, mitochondrial OS=Rattus norvegicus OX=10116 GN=Ndufa10 PE=3 SV=1	3.25688	3.16697	3.1908	3.13602	3.49539	3.05631	3.0633	3.28669
A0A8I6A6A5	242	Ndufa10	NADH dehydrogenase [ubiquinone] 1 alpha subcomplex subunit 10, mitochondrial OS=Rattus norvegicus OX=10116 GN=Ndufa10 PE=3 SV=1	3.44044	3.17583	0.811272	1.67913	1.07384	2.74077	3.27123	2.19683
A0A8I6A6A5	191	Ndufa10	NADH dehydrogenase [ubiquinone] 1 alpha subcomplex subunit 10, mitochondrial OS=Rattus norvegicus OX=10116 GN=Ndufa10 PE=3 SV=1	0.968016	0.882469	1.28904	1.22145	1.32315	1.1881	1.22509	1.1659
A0A8I6A6A5	70	Ndufa10	NADH dehydrogenase [ubiquinone] 1 alpha subcomplex subunit 10, mitochondrial OS=Rattus norvegicus OX=10116 GN=Ndufa10 PE=3 SV=1	2.913	2.38712	2.29069	2.54197	2.39283	3.22658	2.7211	-2.12558
A0A8I6A6A5	48	Ndufa10	NADH dehydrogenase [ubiquinone] 1 alpha subcomplex subunit 10, mitochondrial OS=Rattus norvegicus OX=10116 GN=Ndufa10 PE=3 SV=1	0.0624514	-0.699908	-3.18448	-2.37332	-3.89007	-0.709634	0.60703	-2.60408
Q5RK10	103	Rpl13a	Large ribosomal subunit protein uL13 OS=Rattus norvegicus OX=10116 GN=Rpl13a PE=1 SV=1	0.0872936	-0.405316	-3.47173	-0.758595	-0.736247	0.221989	-2.20071	-0.77933
D3ZVB7	188	Ogn	Mimecan OS=Rattus norvegicus OX=10116 GN=Ogn PE=1 SV=1	1.68433	1.18885	-0.901486	-1.09762	-0.075388	0.567578	1.22275	-0.61697
D3ZVB7	195	Ogn	Mimecan OS=Rattus norvegicus OX=10116 GN=Ogn PE=1 SV=1	0.574894	-3.30531	0.603951	0.439981	-3.02721	1.1329	-2.53238	-2.0754
D3ZQL7	80	Tppp	Tubulin polymerization-promoting protein OS=Rattus norvegicus OX=10116 GN=Tppp PE=1 SV=1	-0.0365839	-0.190569	-0.220617	-2.81322	-0.0164089	-3.23122	-0.161689	-2.76037
A0A8I5XVU7	188	Otub1	Ubiquitin thioesterase OS=Rattus norvegicus OX=10116 GN=Otub1 PE=1 SV=1	-1.46327	-1.54736	-4.58608	-4.04332	-3.12385	-2.97422	-1.67468	-3.71389
A0A8I5XVU7	71	Otub1	Ubiquitin thioesterase OS=Rattus norvegicus OX=10116 GN=Otub1 PE=1 SV=1	-1.681	-1.73986	-2.69837	-2.90003	-2.57224	-1.52329	-1.06264	-2.33636
A0A8I5XWA5	230	Bsg	Basigin OS=Rattus norvegicus OX=10116 GN=Bsg PE=1 SV=1	-1.68857	-2.14931	-2.48732	-2.52688	-2.1374	-2.12478	-1.96147	-1.74409
A0A8I5ZKP7	467	Cdh13	Cadherin 13 OS=Rattus norvegicus OX=10116 GN=Cdh13 PE=4 SV=1	-0.960571	-1.02998	-2.25543	-1.70537	-1.98461	-1.2485	-1.36389	-1.97583
A0A8I5ZKP7	472	Cdh13	Cadherin 13 OS=Rattus norvegicus OX=10116 GN=Cdh13 PE=4 SV=1	0.633482	0.394207	0.354093	0.439779	0.497991	0.806685	0.127304	0.255183
A0A8I5ZKP7	56	Cdh13	Cadherin 13 OS=Rattus norvegicus OX=10116 GN=Cdh13 PE=4 SV=1	-0.484262	-4.04537	-1.14421	-1.13067	-0.691544	-1.42772	-1.21246	-1.54867
A0A8I6A7C4	245	Sirt3	NAD-dependent protein deacetylase OS=Rattus norvegicus OX=10116 GN=Sirt3 PE=1 SV=1	-1.1269	-1.18652	-2.83858	-2.60799	-3.8425	-3.18204	-3.06125	-2.25676
A0A8I5XZY9	170	Uqcc1	Ubiquinol-cytochrome c reductase complex assembly factor 1 OS=Rattus norvegicus OX=10116 GN=Uqcc1 PE=1 SV=1	-1.23463	-1.46334	-3.73511	-3.64036	-2.99143	-1.52915	-2.3689	-2.78423
A0A8I5Y0S1	41	Myl2	Myosin regulatory light chain 2, ventricular/cardiac muscle isoform OS=Rattus norvegicus OX=10116 GN=Myl2 PE=1 SV=1	-2.28576	0.695957	-3.71472	1.64003	1.69967	-1.22042	-2.73541	1.22121
A0A8I5Y0S1	110	Myl2	Myosin regulatory light chain 2, ventricular/cardiac muscle isoform OS=Rattus norvegicus OX=10116 GN=Myl2 PE=1 SV=1	7.74487	6.55533	7.98477	7.89404	8.15221	7.86305	7.85662	7.84608
A0A8I5Y0S1	86	Myl2	Myosin regulatory light chain 2, ventricular/cardiac muscle isoform OS=Rattus norvegicus OX=10116 GN=Myl2 PE=1 SV=1	8.4036	8.29818	5.9368	6.92616	6.31682	7.66876	8.41933	7.14017
A0A8I5Y0S1	160	Myl2	Myosin regulatory light chain 2, ventricular/cardiac muscle isoform OS=Rattus norvegicus OX=10116 GN=Myl2 PE=1 SV=1	7.00417	6.74771	6.53933	6.7602	6.84403	6.96229	6.77982	6.65429
A0A8I5Y0S1	106	Myl2	Myosin regulatory light chain 2, ventricular/cardiac muscle isoform OS=Rattus norvegicus OX=10116 GN=Myl2 PE=1 SV=1	5.2252	1.47407	4.66395	5.27444	5.30117	5.36982	5.3232	4.82788
A0A8I5Y0S1	57	Myl2	Myosin regulatory light chain 2, ventricular/cardiac muscle isoform OS=Rattus norvegicus OX=10116 GN=Myl2 PE=1 SV=1	7.00899	7.27645	6.28584	6.71159	6.63709	7.15531	7.08485	6.71885
A0A8I5ZPE7	781	Xdh	Xanthine dehydrogenase OS=Rattus norvegicus OX=10116 GN=Xdh PE=1 SV=1	-1.82987	-2.24817	-3.01179	-1.92992	-1.84658	-3.20885	-2.27106	-1.94315
A0A8I5ZPE7	155	Xdh	Xanthine dehydrogenase OS=Rattus norvegicus OX=10116 GN=Xdh PE=1 SV=1	-2.3137	-2.9103	-2.01889	-2.07558	-2.64666	-2.5083	-2.25845	-1.91615
A0A8I5ZPE7	258	Xdh	Xanthine dehydrogenase OS=Rattus norvegicus OX=10116 GN=Xdh PE=1 SV=1	-1.92063	-0.11576	-3.57846	-2.0574	0.352747	-2.07023	-0.125494	-1.72015
F1LN42	313	Tns1	Tensin 1 OS=Rattus norvegicus OX=10116 GN=Tns1 PE=1 SV=3	-1.59704	-1.95693	-3.54908	-2.12529	-3.5978	-2.24202	-2.85305	-2.21592
F1LN42	625	Tns1	Tensin 1 OS=Rattus norvegicus OX=10116 GN=Tns1 PE=1 SV=3	-1.05913	-0.792356	-1.43118	-1.08417	-0.545803	-0.961828	-0.930198	-1.06287
F1LN42	966	Tns1	Tensin 1 OS=Rattus norvegicus OX=10116 GN=Tns1 PE=1 SV=3	-1.5334	-1.96106	-1.73317	-3.96151	-1.59415	-2.06449	-1.71637	-1.51725
A0A8I6AGL7	101	Echdc2	3-hydroxyisobutyryl-CoA hydrolase OS=Rattus norvegicus OX=10116 GN=Echdc2 PE=1 SV=1	1.18045	0.40066	-4.33337	0.691883	-3.49713	-3.4093	-3.22568	0.84174
A0A8I6A6N2	37	Dctn6	Dynactin subunit 6 OS=Rattus norvegicus OX=10116 GN=Dctn6 PE=1 SV=1	-0.710907	-1.06844	-0.777994	-0.885509	-0.571585	-1.15687	-0.891661	-0.706858
D4A376	81	Rab12	RAB12, member RAS oncogene family OS=Rattus norvegicus OX=10116 GN=Rab12 PE=1 SV=4	-1.34248	-1.89701	-1.50153	-2.81656	-1.35735	-1.0919	-3.57237	-2.83449
A0A8I5Y525	654	Stt3a	Dolichyl-diphosphooligosaccharide--protein glycosyltransferase subunit STT3A OS=Rattus norvegicus OX=10116 GN=Stt3a PE=1 SV=1	-1.2043	-3.94267	-3.24753	-1.26769	-1.1289	-1.38444	-2.42219	-1.21597
A0A8I5Y576	109	Aldh7a1	Aldehyde dehydrogenase 7 family, member A1 OS=Rattus norvegicus OX=10116 GN=Aldh7a1 PE=1 SV=1	1.10556	1.00324	-3.53961	-3.89474	-2.82258	-1.0942	0.720159	-2.99867
A0A8I5Y576	437	Aldh7a1	Aldehyde dehydrogenase 7 family, member A1 OS=Rattus norvegicus OX=10116 GN=Aldh7a1 PE=1 SV=1	-1.27869	-0.890606	-2.64274	-3.50148	-3.01297	-2.72307	-0.956473	-2.99993
A0A8I5Y576	349	Aldh7a1	Aldehyde dehydrogenase 7 family, member A1 OS=Rattus norvegicus OX=10116 GN=Aldh7a1 PE=1 SV=1	1.80059	1.3047	1.7794	1.70319	1.71126	1.67912	1.55521	1.69312
A0A8I5Y576	460	Aldh7a1	Aldehyde dehydrogenase 7 family, member A1 OS=Rattus norvegicus OX=10116 GN=Aldh7a1 PE=1 SV=1	-0.337043	-0.816298	-2.00359	-2.38923	-4.70058	-1.32046	-0.877182	-2.9399
A0A8I5Y5B0	609	Atp1a1	Sodium/potassium-transporting ATPase subunit alpha OS=Rattus norvegicus OX=10116 GN=Atp1a1 PE=1 SV=1	2.47223	-3.51668	2.28883	2.34362	2.49794	2.16233	2.31065	2.25079
A0A8I5Y5B0	448	Atp1a1	Sodium/potassium-transporting ATPase subunit alpha OS=Rattus norvegicus OX=10116 GN=Atp1a1 PE=1 SV=1	3.03336	2.99951	2.54868	2.66709	2.73193	2.9328	2.92675	2.82
A0A8I5Y5B0	665	Atp1a1	Sodium/potassium-transporting ATPase subunit alpha OS=Rattus norvegicus OX=10116 GN=Atp1a1 PE=1 SV=1	-0.284115	-0.460952	-0.504115	-0.197554	-0.109917	-0.199986	-0.175418	-0.61876
A0A8I5Y5B0	49	Atp1a1	Sodium/potassium-transporting ATPase subunit alpha OS=Rattus norvegicus OX=10116 GN=Atp1a1 PE=1 SV=1	3.56255	3.37912	2.22934	2.79193	2.43181	3.13204	3.36805	2.96394
A0A8I5Y5B0	512	Atp1a1	Sodium/potassium-transporting ATPase subunit alpha OS=Rattus norvegicus OX=10116 GN=Atp1a1 PE=1 SV=1	0.174606	-0.476374	0.916359	0.548073	0.920325	0.543437	-0.105833	0.133281
A0A8I5Y5B0	777	Atp1a1	Sodium/potassium-transporting ATPase subunit alpha OS=Rattus norvegicus OX=10116 GN=Atp1a1 PE=1 SV=1	2.46674	2.07395	2.23427	2.50918	2.33435	2.49157	2.62509	2.54157
A0A8I5Y5B0	506	Atp1a1	Sodium/potassium-transporting ATPase subunit alpha OS=Rattus norvegicus OX=10116 GN=Atp1a1 PE=1 SV=1	0.387928	0.198323	-0.587824	0.348952	-0.20933	0.307072	0.592748	-0.0226059
A0A8I5Y5B0	954	Atp1a1	Sodium/potassium-transporting ATPase subunit alpha OS=Rattus norvegicus OX=10116 GN=Atp1a1 PE=1 SV=1	-0.836583	-1.19932	-1.9292	-1.20618	-1.27184	-0.611473	-0.676297	-0.949718
A0A8I5Y5B0	730	Atp1a1	Sodium/potassium-transporting ATPase subunit alpha OS=Rattus norvegicus OX=10116 GN=Atp1a1 PE=1 SV=1	-2.41068	-2.77694	-3.50625	-3.64163	-3.19907	-3.11033	-2.77729	-3.66103
A0A8I5Y5B0	160	Atp1a1	Sodium/potassium-transporting ATPase subunit alpha OS=Rattus norvegicus OX=10116 GN=Atp1a1 PE=1 SV=1	-1.92306	-2.26888	-2.73603	-1.76219	-3.61439	-1.51096	-1.66694	-1.77395
A0A8I5Y5B0	702	Atp1a1	Sodium/potassium-transporting ATPase subunit alpha OS=Rattus norvegicus OX=10116 GN=Atp1a1 PE=1 SV=1	-0.533761	-0.696964	-1.5094	-0.506566	-1.28877	-0.456223	-0.345583	-1.083
A0A8I5Y5B0	629	Atp1a1	Sodium/potassium-transporting ATPase subunit alpha OS=Rattus norvegicus OX=10116 GN=Atp1a1 PE=1 SV=1	-0.0174284	-0.173837	-1.23285	-0.516431	-1.05456	0.052556	0.549859	0.274795
A0A8I5Y5B0	498	Atp1a1	Sodium/potassium-transporting ATPase subunit alpha OS=Rattus norvegicus OX=10116 GN=Atp1a1 PE=1 SV=1	-0.387345	-0.751596	-0.340859	-0.25221	-0.0586891	-0.392178	-0.189716	-0.0927248
A0A8I5Y5B0	480	Atp1a1	Sodium/potassium-transporting ATPase subunit alpha OS=Rattus norvegicus OX=10116 GN=Atp1a1 PE=1 SV=1	-2.44221	0.171373	0.221976	0.698912	0.489779	1.14651	0.675361	0.883465
A0A8I6AU50	45	Acin1	Apoptotic chromatin condensation inducer 1 OS=Rattus norvegicus OX=10116 GN=Acin1 PE=1 SV=1	-2.9624	-3.67031	-2.50175	-3.65094	-2.65892	-1.89926	-2.34709	-2.5462
D4A5R0	101	Ppih	Peptidyl-prolyl cis-trans isomerase OS=Rattus norvegicus OX=10116 GN=Ppih PE=1 SV=3	-1.06001	-2.43077	-2.15467	-1.83212	-2.52071	-3.74591	-1.29508	-1.54073
A0A8I5Y5W3	618	Uso1	General vesicular transport factor p115 OS=Rattus norvegicus OX=10116 GN=Uso1 PE=1 SV=1	-0.803295	-0.899329	-1.83522	-0.702844	-1.1947	-1.09606	-0.815619	-0.876678
A0A8I6ALA2	834	Rrbp1	Ribosome binding protein 1 OS=Rattus norvegicus OX=10116 GN=Rrbp1 PE=1 SV=1	-0.584726	-1.5398	-3.05274	-2.42771	-1.31591	-2.54318	-3.0768	-1.00224
A0A8I6ALA2	1332	Rrbp1	Ribosome binding protein 1 OS=Rattus norvegicus OX=10116 GN=Rrbp1 PE=1 SV=1	-1.33994	-1.50143	-2.57002	-1.53105	-1.22251	-0.968704	-1.19559	-3.22796
A0A8I6ALA2	1080	Rrbp1	Ribosome binding protein 1 OS=Rattus norvegicus OX=10116 GN=Rrbp1 PE=1 SV=1	-1.09736	-1.16719	-2.63219	-2.55278	-3.271	-2.19701	-1.14721	-4.1106
A0A8I6ALA2	957	Rrbp1	Ribosome binding protein 1 OS=Rattus norvegicus OX=10116 GN=Rrbp1 PE=1 SV=1	0.242719	-4.04026	-2.36459	-1.17083	-2.33704	-0.0279198	-0.0640087	-2.91945
A0A8I6ALA2	1254	Rrbp1	Ribosome binding protein 1 OS=Rattus norvegicus OX=10116 GN=Rrbp1 PE=1 SV=1	-0.332399	-0.828535	-0.415751	-0.502604	-0.00222111	-0.187934	-0.237727	-0.181372
A0A8I6ALA2	1346	Rrbp1	Ribosome binding protein 1 OS=Rattus norvegicus OX=10116 GN=Rrbp1 PE=1 SV=1	-1.1495	-1.52563	-1.25001	-1.14738	-0.924881	-1.00539	-1.05274	-0.984206
A0A8I6ALA2	891	Rrbp1	Ribosome binding protein 1 OS=Rattus norvegicus OX=10116 GN=Rrbp1 PE=1 SV=1	-1.86898	-2.34637	-2.37711	-3.61951	-1.93333	-1.4362	-3.61551	-1.75072
D4A3B0	2453	Tln2	Talin 2 OS=Rattus norvegicus OX=10116 GN=Tln2 PE=1 SV=4	0.154873	0.0150833	0.444931	0.341953	0.587409	0.294216	0.203993	0.164916
G3V852	2454	Tln1	Talin 1 OS=Rattus norvegicus OX=10116 GN=Tln1 PE=1 SV=1	-2.71186	-1.80638	-3.1068	-4.49993	-1.42986	-1.05026	-1.62751	-1.53482
G3V852	1541	Tln1	Talin 1 OS=Rattus norvegicus OX=10116 GN=Tln1 PE=1 SV=1	0.990932	0.878246	0.64178	0.823523	0.77439	0.748296	0.765635	0.676733
D4A3B0	362	Tln2	Talin 2 OS=Rattus norvegicus OX=10116 GN=Tln2 PE=1 SV=4	-1.20984	-1.46256	-3.1818	-2.21813	-2.85555	-1.34406	-1.58833	-1.32525
G3V852	2327	Tln1	Talin 1 OS=Rattus norvegicus OX=10116 GN=Tln1 PE=1 SV=1	-3.61556	-1.15167	-3.74775	-1.35203	-2.41368	-2.51704	-0.852941	-0.541425
D4A3B0	866	Tln2	Talin 2 OS=Rattus norvegicus OX=10116 GN=Tln2 PE=1 SV=4	-3.47288	-4.01052	-3.16244	-3.26318	-2.89405	-1.59797	-2.65312	-2.61707
D4A3B0	339	Tln2	Talin 2 OS=Rattus norvegicus OX=10116 GN=Tln2 PE=1 SV=4	0.515602	0.355412	-3.03409	-3.16739	-0.732607	0.111775	0.419314	-3.53762
G3V852	2464	Tln1	Talin 1 OS=Rattus norvegicus OX=10116 GN=Tln1 PE=1 SV=1	0.214315	-0.190746	0.376419	0.229235	0.344007	0.213052	0.0965023	0.0391493
G3V852	2445	Tln1	Talin 1 OS=Rattus norvegicus OX=10116 GN=Tln1 PE=1 SV=1	-2.21767	-2.39512	-1.77253	-2.58748	-1.69873	-2.72054	-2.61447	-2.8818
G3V852	2130	Tln1	Talin 1 OS=Rattus norvegicus OX=10116 GN=Tln1 PE=1 SV=1	-0.60673	-1.02481	-3.20749	-3.82304	-4.60725	-1.73688	-0.56461	-2.41666
A0A8I5Y6S4	182	Kng2	Kininogen 2 OS=Rattus norvegicus OX=10116 GN=Kng2 PE=1 SV=1	-2.30747	-2.81494	-3.6191	-3.87603	-2.70467	-2.67832	-2.28913	-2.65946
P08932	407	--	T-kininogen 2 OS=Rattus norvegicus OX=10116 PE=1 SV=2	-0.0684633	-0.740771	-4.03666	0.33504	0.040163	0.0851612	0.115773	-0.338765
A0A8I6AA26	728	Hip1	Huntingtin interacting protein 1 OS=Rattus norvegicus OX=10116 GN=Hip1 PE=1 SV=1	-1.17522	-1.49718	-3.91407	-3.62549	-3.0254	-1.70816	-1.31895	-1.49992
A0A8I6AA26	236	Hip1	Huntingtin interacting protein 1 OS=Rattus norvegicus OX=10116 GN=Hip1 PE=1 SV=1	-2.04923	-2.15721	-3.84604	-3.36021	-2.24478	-2.68467	-2.43541	-2.52412
A0A8I5Y740	45	Ablim1	Actin-binding LIM protein 1 OS=Rattus norvegicus OX=10116 GN=Ablim1 PE=1 SV=1	0.243449	-0.00936031	-0.348743	-0.184767	-0.204964	-0.297777	-0.271009	-0.526443
A0A8I5Y740	481	Ablim1	Actin-binding LIM protein 1 OS=Rattus norvegicus OX=10116 GN=Ablim1 PE=1 SV=1	-0.00201035	-2.00709	-0.352948	-0.54117	-0.386922	-2.83336	-0.847816	-0.424188
A0A8I5Y740	336	Ablim1	Actin-binding LIM protein 1 OS=Rattus norvegicus OX=10116 GN=Ablim1 PE=1 SV=1	0.455498	-0.973269	-2.31458	-2.99587	-2.95927	-1.37785	0.201072	-2.96021
A0A8I5Y740	176	Ablim1	Actin-binding LIM protein 1 OS=Rattus norvegicus OX=10116 GN=Ablim1 PE=1 SV=1	-1.36997	-0.952456	-2.11385	-2.29194	-1.92358	-3.0552	-3.46384	-3.72086
A0A8I5Y740	182	Ablim1	Actin-binding LIM protein 1 OS=Rattus norvegicus OX=10116 GN=Ablim1 PE=1 SV=1	-0.312448	-0.731446	-0.832349	-0.447926	-0.362846	-0.438247	-0.566673	-1.38453
A0A8I5Y740	286	Ablim1	Actin-binding LIM protein 1 OS=Rattus norvegicus OX=10116 GN=Ablim1 PE=1 SV=1	1.24201	1.15666	-1.68434	-0.849954	-1.21748	-0.153081	0.65624	-0.447041
A0A8I5Y740	566	Ablim1	Actin-binding LIM protein 1 OS=Rattus norvegicus OX=10116 GN=Ablim1 PE=1 SV=1	0.249539	-0.0815973	-0.417952	-0.288745	-0.251274	0.171867	-0.156136	-0.589215
A0A8I5Y740	40	Ablim1	Actin-binding LIM protein 1 OS=Rattus norvegicus OX=10116 GN=Ablim1 PE=1 SV=1	1.21883	0.917194	-3.47372	0.866423	0.902745	-3.87844	0.502881	0.221439
A0A8I5Y749	64	Fdx1	Adrenal ferredoxin OS=Rattus norvegicus OX=10116 GN=Fdx1 PE=1 SV=1	-0.439088	-0.763998	-0.90779	-0.995999	-0.91259	-0.902843	-0.951127	-0.997997
A0A8I6GBU6	90	Hmgb1l2	High mobility group protein B1 OS=Rattus norvegicus OX=10116 GN=Hmgb1l2 PE=3 SV=1	-0.51359	0.00569057	-3.43848	0.213223	-2.78957	-0.0937014	-0.0253916	-0.0486917
A0A8I6GBU6	114	Hmgb1l2	High mobility group protein B1 OS=Rattus norvegicus OX=10116 GN=Hmgb1l2 PE=3 SV=1	1.03829	0.41017	0.236368	0.651993	0.546927	0.979583	0.964141	0.482832
A0A8I6GBU6	50	Hmgb1l2	High mobility group protein B1 OS=Rattus norvegicus OX=10116 GN=Hmgb1l2 PE=3 SV=1	-0.52997	-0.642504	-3.64595	-2.90364	-0.852661	-0.563498	-0.549333	-0.990907
A0A8I6GBU6	157	Hmgb1l2	High mobility group protein B1 OS=Rattus norvegicus OX=10116 GN=Hmgb1l2 PE=3 SV=1	-0.362101	-0.946849	-4.57259	-0.208313	-0.209148	-0.148879	-0.182162	-3.70838
M0RA26	5	Rps27l3	Small ribosomal subunit protein eS27 OS=Rattus norvegicus OX=10116 GN=Rps27l3 PE=3 SV=1	-1.06408	-2.4193	-1.70123	-0.830501	-0.443308	-0.899473	-1.29247	-1.56371
A0A8I5Y7L4	996	Top2b	DNA topoisomerase 2 OS=Rattus norvegicus OX=10116 GN=Top2b PE=1 SV=1	-1.96939	-2.79462	-2.82664	-2.28861	-2.48951	-2.85523	-2.71266	-2.56984
F1LM82	89	Hnrnpa2b1	Heterogeneous nuclear ribonucleoproteins A2/B1 OS=Rattus norvegicus OX=10116 GN=Hnrnpa2b1 PE=1 SV=4	-2.39108	-3.30534	-4.34297	-3.65955	-1.6863	-3.77445	-2.70785	-2.66113
F1LM82	97	Hnrnpa2b1	Heterogeneous nuclear ribonucleoproteins A2/B1 OS=Rattus norvegicus OX=10116 GN=Hnrnpa2b1 PE=1 SV=4	1.09958	1.01059	1.14298	1.19252	1.14818	1.00129	0.788804	0.922329
Q641Z9	44	Sdhc	Succinate dehydrogenase cytochrome b560 subunit, mitochondrial OS=Rattus norvegicus OX=10116 GN=Sdhc PE=4 SV=1	-0.516938	-0.632907	-2.76624	-1.79542	-2.43947	-1.23084	-1.12857	-1.77068
A0A8I5Y7Q4	289	Auh	AU RNA binding methylglutaconyl-CoA hydratase OS=Rattus norvegicus OX=10116 GN=Auh PE=1 SV=1	1.01377	1.11754	0.169555	0.797792	0.407312	0.906112	0.679564	0.637228
A0A8I5Y7Q4	136	Auh	AU RNA binding methylglutaconyl-CoA hydratase OS=Rattus norvegicus OX=10116 GN=Auh PE=1 SV=1	0.869452	0.419714	-2.87929	-0.865463	-3.18351	-0.599825	-0.123111	-1.26184
A0A8I5Y7Q4	89	Auh	AU RNA binding methylglutaconyl-CoA hydratase OS=Rattus norvegicus OX=10116 GN=Auh PE=1 SV=1	-0.575676	-1.99784	-3.67198	-3.58082	0.140209	-8.7738e-05	-0.562712	0.173188
A0A8I5Y7Q4	120	Auh	AU RNA binding methylglutaconyl-CoA hydratase OS=Rattus norvegicus OX=10116 GN=Auh PE=1 SV=1	-0.498181	-0.0048027	-2.32699	-0.30639	-2.08169	-0.0809927	0.320819	-0.77303
A0A8I5Y7Q4	180	Auh	AU RNA binding methylglutaconyl-CoA hydratase OS=Rattus norvegicus OX=10116 GN=Auh PE=1 SV=1	-2.30566	-2.61766	-3.04525	-1.46446	-3.83563	-3.01597	-1.73754	-1.97465
A0A8I5Y7V6	1294	Flna	Filamin A OS=Rattus norvegicus OX=10116 GN=Flna PE=1 SV=1	-1.00489	-1.153	-1.22094	-1.5448	-1.17008	-1.59103	-1.1061	-1.08948
A0A8I5Y7V6	2009	Flna	Filamin A OS=Rattus norvegicus OX=10116 GN=Flna PE=1 SV=1	-2.98276	-2.65408	-3.75773	-3.96088	-3.35139	-2.51617	-3.54217	-3.62306
A0A8I5Y7V6	865	Flna	Filamin A OS=Rattus norvegicus OX=10116 GN=Flna PE=1 SV=1	-1.2467	-1.951	-1.77026	-1.42236	-1.24582	-1.44235	-1.30565	-1.19891
A0A8I5Y7V6	508	Flna	Filamin A OS=Rattus norvegicus OX=10116 GN=Flna PE=1 SV=1	-1.67008	-2.66878	-2.97181	-4.31965	-1.53643	-1.93832	-1.41268	-1.41834
G3V885	1921	Myh6	Myosin-6 OS=Rattus norvegicus OX=10116 GN=Myh6 PE=1 SV=2	5.42943	5.10714	5.16186	5.42502	5.55998	5.65635	5.48192	5.2315
G3V885	1772	Myh6	Myosin-6 OS=Rattus norvegicus OX=10116 GN=Myh6 PE=1 SV=2	6.81532	6.43965	3.98362	5.01773	4.7147	6.18791	6.9105	5.52831
G3V885	1773	Myh6	Myosin-6 OS=Rattus norvegicus OX=10116 GN=Myh6 PE=1 SV=2	2.43289	2.04334	1.06697	1.36951	1.04161	2.02182	1.50795	0.994217
G3V885	965	Myh6	Myosin-6 OS=Rattus norvegicus OX=10116 GN=Myh6 PE=1 SV=2	4.42567	2.35976	-0.35703	-0.113359	-3.62648	1.23856	5.18023	0.298162
G3V885	970	Myh6	Myosin-6 OS=Rattus norvegicus OX=10116 GN=Myh6 PE=1 SV=2	2.53336	2.41727	2.37174	2.57188	2.9683	0.475898	2.59112	2.46342
G3V885	976	Myh6	Myosin-6 OS=Rattus norvegicus OX=10116 GN=Myh6 PE=1 SV=2	5.65411	5.57998	6.36575	6.13556	6.15061	5.71587	5.92542	5.81418
G3V885	659	Myh6	Myosin-6 OS=Rattus norvegicus OX=10116 GN=Myh6 PE=1 SV=2	5.78428	5.717	5.19622	5.59031	5.55074	5.7646	5.89722	5.54966
G3V885	184	Myh6	Myosin-6 OS=Rattus norvegicus OX=10116 GN=Myh6 PE=1 SV=2	-1.51343	-3.2994	-2.44418	-0.306727	-0.640319	0.181678	0.0382404	-0.551602
G3V885	954	Myh6	Myosin-6 OS=Rattus norvegicus OX=10116 GN=Myh6 PE=1 SV=2	0.00445557	-0.510488	-3.47542	-0.92836	-1.92488	-0.924557	-0.197279	-1.33911
G3V885	944	Myh6	Myosin-6 OS=Rattus norvegicus OX=10116 GN=Myh6 PE=1 SV=2	1.85689	1.76499	1.70981	1.38459	1.75378	1.26823	1.38714	1.47326
G3V885	953	Myh6	Myosin-6 OS=Rattus norvegicus OX=10116 GN=Myh6 PE=1 SV=2	2.4623	2.30758	2.46629	2.72465	3.06177	2.98836	2.8344	2.31705
G3V885	503	Myh6	Myosin-6 OS=Rattus norvegicus OX=10116 GN=Myh6 PE=1 SV=2	5.1266	4.86655	1.45238	2.47945	1.42339	3.7328	4.83582	2.85741
A0A8I6ART5	890	Myh8	Myosin heavy chain 8 OS=Rattus norvegicus OX=10116 GN=Myh8 PE=3 SV=1	6.14228	5.63905	6.08732	6.21632	6.54131	6.42445	6.25977	6.09024
G3V885	1221	Myh6	Myosin-6 OS=Rattus norvegicus OX=10116 GN=Myh6 PE=1 SV=2	2.3318	2.05885	-3.21524	2.22515	2.70442	2.49095	2.45664	-3.95655
G3V885	873	Myh6	Myosin-6 OS=Rattus norvegicus OX=10116 GN=Myh6 PE=1 SV=2	3.81214	-3.01294	2.38932	3.29259	-2.52341	8.14687	-3.9634	2.98815
G3V885	1392	Myh6	Myosin-6 OS=Rattus norvegicus OX=10116 GN=Myh6 PE=1 SV=2	6.8618	6.62492	6.98956	7.10723	7.25867	7.1495	7.10841	6.94496
G3V885	1393	Myh6	Myosin-6 OS=Rattus norvegicus OX=10116 GN=Myh6 PE=1 SV=2	2.35499	-2.59286	0.0627279	-3.98685	1.70974	-2.76373	1.11509	0.632547
G3V885	1376	Myh6	Myosin-6 OS=Rattus norvegicus OX=10116 GN=Myh6 PE=1 SV=2	5.66488	5.33599	5.46036	5.72253	5.95433	5.87549	5.93639	5.701
G3V885	406	Myh6	Myosin-6 OS=Rattus norvegicus OX=10116 GN=Myh6 PE=1 SV=2	5.34135	4.9901	5.45549	5.4795	5.74648	5.42472	5.51152	5.45596
A0A8I5Y801	256	Etfdh	Electron transfer flavoprotein-ubiquinone oxidoreductase OS=Rattus norvegicus OX=10116 GN=Etfdh PE=1 SV=1	-1.52006	-1.14564	-1.9276	-0.972285	-0.928624	-0.418506	-0.824012	-0.754144
A0A8I5Y801	125	Etfdh	Electron transfer flavoprotein-ubiquinone oxidoreductase OS=Rattus norvegicus OX=10116 GN=Etfdh PE=1 SV=1	-0.788187	-1.57837	-0.65339	-0.507342	-0.448672	-0.463428	-0.425873	-0.708958
A0A8I5Y801	226	Etfdh	Electron transfer flavoprotein-ubiquinone oxidoreductase OS=Rattus norvegicus OX=10116 GN=Etfdh PE=1 SV=1	2.51839	2.26043	1.67651	2.18072	1.86203	2.02354	2.18503	2.06517
A0A8I5Y801	459	Etfdh	Electron transfer flavoprotein-ubiquinone oxidoreductase OS=Rattus norvegicus OX=10116 GN=Etfdh PE=1 SV=1	0.878416	0.731403	1.61842	1.22522	1.59998	1.06719	0.679648	1.0163
A0A8I5Y801	461	Etfdh	Electron transfer flavoprotein-ubiquinone oxidoreductase OS=Rattus norvegicus OX=10116 GN=Etfdh PE=1 SV=1	-0.33486	-0.357979	-0.0432549	0.340036	0.503513	0.0143642	0.0919971	-0.00851822
A0A8I5Y801	469	Etfdh	Electron transfer flavoprotein-ubiquinone oxidoreductase OS=Rattus norvegicus OX=10116 GN=Etfdh PE=1 SV=1	-0.189783	0.0728741	-3.26411	0.38098	-3.62041	0.0854082	0.310498	0.032732
A0A8I5Y801	370	Etfdh	Electron transfer flavoprotein-ubiquinone oxidoreductase OS=Rattus norvegicus OX=10116 GN=Etfdh PE=1 SV=1	2.15456	1.48383	2.03542	2.16267	2.17681	2.09061	2.11067	2.03913
A0A8I5Y801	68	Etfdh	Electron transfer flavoprotein-ubiquinone oxidoreductase OS=Rattus norvegicus OX=10116 GN=Etfdh PE=1 SV=1	1.91818	1.37173	1.84657	1.94607	2.17293	2.24134	2.11717	1.65013
A0A8I5Y801	418	Etfdh	Electron transfer flavoprotein-ubiquinone oxidoreductase OS=Rattus norvegicus OX=10116 GN=Etfdh PE=1 SV=1	1.69995	1.69147	0.427148	0.733294	0.782643	1.28744	1.46721	0.847717
A0A8I5Y801	316	Etfdh	Electron transfer flavoprotein-ubiquinone oxidoreductase OS=Rattus norvegicus OX=10116 GN=Etfdh PE=1 SV=1	0.950439	0.618429	0.541298	0.668377	0.78564	0.40515	0.391334	0.463051
D3ZXP7	36	Arpc1a	Actin-related protein 2/3 complex subunit OS=Rattus norvegicus OX=10116 GN=Arpc1a PE=1 SV=4	-1.13282	-1.654	-2.50165	-1.77128	-1.89295	-1.51121	-3.1377	-2.03025
A0A8I6AJ62	527	Ktn1	Kinectin 1 OS=Rattus norvegicus OX=10116 GN=Ktn1 PE=1 SV=1	-0.826209	-0.558193	-2.01818	-1.60927	-1.25765	-0.530499	-1.67844	-2.21687
A0A8I6AJ62	347	Ktn1	Kinectin 1 OS=Rattus norvegicus OX=10116 GN=Ktn1 PE=1 SV=1	-0.865108	-1.24221	-1.13579	-0.845801	-0.376091	-0.198015	-0.517336	-0.716899
A0A8I6AJ62	808	Ktn1	Kinectin 1 OS=Rattus norvegicus OX=10116 GN=Ktn1 PE=1 SV=1	-0.682828	-1.03736	-1.39457	-1.1785	-0.964099	-1.00896	-0.953401	-4.20954
A0A8I5Y8D9	292	Acadm	Medium-chain specific acyl-CoA dehydrogenase, mitochondrial OS=Rattus norvegicus OX=10116 GN=Acadm PE=1 SV=1	2.7048	2.43291	2.46692	2.72612	2.36513	2.69773	2.49811	2.26206
A0A8I5Y8D9	386	Acadm	Medium-chain specific acyl-CoA dehydrogenase, mitochondrial OS=Rattus norvegicus OX=10116 GN=Acadm PE=1 SV=1	2.32691	2.95151	0.873854	2.24045	0.853135	2.97986	2.84756	2.14388
A0A8I5Y8D9	409	Acadm	Medium-chain specific acyl-CoA dehydrogenase, mitochondrial OS=Rattus norvegicus OX=10116 GN=Acadm PE=1 SV=1	-1.90456	-3.47015	-3.18024	-1.53263	-1.81941	-1.55518	-1.52483	-2.01325
A0A8I5Y8D9	70	Acadm	Medium-chain specific acyl-CoA dehydrogenase, mitochondrial OS=Rattus norvegicus OX=10116 GN=Acadm PE=1 SV=1	3.13008	3.31152	2.35874	2.84949	2.54722	2.99279	2.85838	3.04491
A0A8I5Y8D9	203	Acadm	Medium-chain specific acyl-CoA dehydrogenase, mitochondrial OS=Rattus norvegicus OX=10116 GN=Acadm PE=1 SV=1	3.37548	3.16902	3.28994	3.27629	3.34312	3.2281	3.15092	3.20405
A0A8I5Y8D9	208	Acadm	Medium-chain specific acyl-CoA dehydrogenase, mitochondrial OS=Rattus norvegicus OX=10116 GN=Acadm PE=1 SV=1	2.32179	1.544	-2.84706	-3.30715	-3.03724	-0.44453	1.90765	-1.95662
A0A8I5Y8D9	250	Acadm	Medium-chain specific acyl-CoA dehydrogenase, mitochondrial OS=Rattus norvegicus OX=10116 GN=Acadm PE=1 SV=1	4.19644	3.99781	3.41985	3.80102	3.35707	3.98542	3.86822	3.69709
G3V7C6	58	Tubb4b	Tubulin beta chain OS=Rattus norvegicus OX=10116 GN=Tubb4b PE=1 SV=3	2.10179	1.72478	0.47905	1.38633	1.06349	1.98678	2.06078	1.4826
G3V7C6	324	Tubb4b	Tubulin beta chain OS=Rattus norvegicus OX=10116 GN=Tubb4b PE=1 SV=3	-2.08393	-3.44602	-2.04666	-1.19411	-0.869123	-0.906331	-3.27134	-1.71121
A0A8I5Y8F4	279	Cops3	COP9 signalosome complex subunit 3 OS=Rattus norvegicus OX=10116 GN=Cops3 PE=1 SV=1	-1.769	-2.33848	-2.34853	-2.19794	-1.84186	-1.68047	-2.55226	-2.3068
Q5U2Q5	88	Rrm1	Ribonucleoside-diphosphate reductase OS=Rattus norvegicus OX=10116 GN=Rrm1 PE=3 SV=1	-3.09941	-3.51166	-2.80201	-4.26165	-4.46083	-3.40378	-2.8635	-2.83018
A0A8I5Y935	142	Hspa12b	Heat shock protein family A (Hsp70) member 12B OS=Rattus norvegicus OX=10116 GN=Hspa12b PE=1 SV=1	-0.915414	-1.05314	-2.01548	-1.55243	-1.96382	-3.80272	-2.70778	-3.53006
D4A4P3	36	Ndufb3	NADH dehydrogenase [ubiquinone] 1 beta subcomplex subunit 3 OS=Rattus norvegicus OX=10116 GN=Ndufb3 PE=3 SV=1	0.366537	0.223204	-0.0287285	0.684254	0.331542	0.720885	0.858256	0.358164
D4A4P3	25	Ndufb3	NADH dehydrogenase [ubiquinone] 1 beta subcomplex subunit 3 OS=Rattus norvegicus OX=10116 GN=Ndufb3 PE=3 SV=1	0.338022	0.523771	-2.52859	-1.06151	-0.89947	0.515653	0.558105	-0.556344
A0A8I5Y9E0	136	Tspan8	Tetraspanin OS=Rattus norvegicus OX=10116 GN=Tspan8 PE=3 SV=1	-1.8701	-1.9312	-2.68656	-2.13699	-2.4409	-2.22273	-2.39704	-2.45764
A0A8I5Y9U9	1338	Cltc	Clathrin heavy chain OS=Rattus norvegicus OX=10116 GN=Cltc PE=1 SV=1	-0.28235	-0.316818	-0.543291	-0.28253	-0.00764656	-0.0453243	-0.364598	-0.400428
A0A8I5Y9U9	1462	Cltc	Clathrin heavy chain OS=Rattus norvegicus OX=10116 GN=Cltc PE=1 SV=1	-0.742901	-0.925869	-0.508549	-0.581931	-0.362405	-0.913769	-0.928792	-0.640833
A0A8I5Y9U9	335	Cltc	Clathrin heavy chain OS=Rattus norvegicus OX=10116 GN=Cltc PE=1 SV=1	-0.432748	-0.340677	0.202662	-0.363972	0.196964	-0.48148	-0.767047	-0.624051
A0A8I5Y9U9	191	Cltc	Clathrin heavy chain OS=Rattus norvegicus OX=10116 GN=Cltc PE=1 SV=1	-2.98339	-0.897783	-2.73345	-2.71658	-2.94456	-2.09426	-1.14063	-2.22468
A0A8I5Y9U9	24	Cltc	Clathrin heavy chain OS=Rattus norvegicus OX=10116 GN=Cltc PE=1 SV=1	-0.615594	-0.512002	-1.44706	-1.0816	-1.17749	-0.478679	-0.577521	-0.9896
A0A8I5Y9U9	42	Cltc	Clathrin heavy chain OS=Rattus norvegicus OX=10116 GN=Cltc PE=1 SV=1	-1.53219	-0.861072	-4.29118	-2.20184	-2.85083	-3.28577	-0.694579	-1.42467
A0A8I5Y9U9	1293	Cltc	Clathrin heavy chain OS=Rattus norvegicus OX=10116 GN=Cltc PE=1 SV=1	1.55985	1.49243	1.25943	1.14542	1.51296	1.15215	1.17937	1.34374
A0A8I5Y9U9	1468	Cltc	Clathrin heavy chain OS=Rattus norvegicus OX=10116 GN=Cltc PE=1 SV=1	-1.61103	-2.00772	-3.35947	-1.25968	-1.2528	-1.27763	-0.946643	-3.85492
A0A8I5Y9Y0	20	Dnajb6	DnaJ heat shock protein family (Hsp40) member B6 OS=Rattus norvegicus OX=10116 GN=Dnajb6 PE=4 SV=1	-2.35125	-2.27858	-3.58457	-2.14449	-2.17642	-1.95515	-1.77886	-2.06612
A0A8I5YBE8	86	Pura	Purine rich element binding protein A OS=Rattus norvegicus OX=10116 GN=Pura PE=1 SV=1	0.142492	-0.139744	-0.447874	0.175209	0.206612	-2.74926	-0.114505	-0.259373
A0A8I5ZZX6	56	Purb	Purine rich element binding protein B OS=Rattus norvegicus OX=10116 GN=Purb PE=1 SV=1	-3.01386	-2.71431	-3.32475	-2.83357	-2.62295	-3.33938	-2.47141	-3.07355
A0A8I5YBE8	249	Pura	Purine rich element binding protein A OS=Rattus norvegicus OX=10116 GN=Pura PE=1 SV=1	-1.10322	-2.84006	-2.44995	-1.78984	-2.21864	-1.48955	-1.24739	-1.40402
A0A8I5YBE8	265	Pura	Purine rich element binding protein A OS=Rattus norvegicus OX=10116 GN=Pura PE=1 SV=1	-0.811497	-1.2657	-3.40586	-3.48749	-1.73063	-2.00003	-1.79831	-3.11371
A0A8I5YBF2	419	Camk2d	calcium/calmodulin-dependent protein kinase OS=Rattus norvegicus OX=10116 GN=Camk2d PE=1 SV=1	-2.62648	-2.2286	-3.87539	-4.24108	-3.53396	-1.86164	-2.2662	-2.89033
A0A8I5YBF2	116	Camk2d	calcium/calmodulin-dependent protein kinase OS=Rattus norvegicus OX=10116 GN=Camk2d PE=1 SV=1	-1.53979	-1.44728	-4.04976	-2.19737	-2.03419	-2.91677	-1.58726	-3.04763
A0A8I5YBF2	12	Camk2d	calcium/calmodulin-dependent protein kinase OS=Rattus norvegicus OX=10116 GN=Camk2d PE=1 SV=1	-1.37467	-1.53469	-3.63736	-2.41354	-3.58373	-1.46596	-1.54144	-3.89194
A0A8I5YBF2	270	Camk2d	calcium/calmodulin-dependent protein kinase OS=Rattus norvegicus OX=10116 GN=Camk2d PE=1 SV=1	-0.0674696	-0.301373	-3.62887	-1.88047	-3.23673	-1.33331	-0.514172	-2.16244
A0A8I5YBK9	1534	Xirp1	Xin actin-binding repeat containing 1 OS=Rattus norvegicus OX=10116 GN=Xirp1 PE=3 SV=1	-0.880998	-1.60777	-1.40977	-1.21771	0.104081	0.131572	-0.0160208	-0.289722
A0A8I6AHF5	477	Etl4	Enhancer trap locus 4 OS=Rattus norvegicus OX=10116 GN=Etl4 PE=1 SV=1	-1.00394	-1.56834	-3.14314	-1.47648	-1.77135	-1.75356	-0.984439	-1.73182
A0A8I5YBN3	281	Mapt	Microtubule-associated protein OS=Rattus norvegicus OX=10116 GN=Mapt PE=1 SV=1	-0.823245	-1.75816	-1.42203	-0.948544	-1.07069	-0.934536	-0.976499	-1.36807
A0A8I5YBN3	309	Mapt	Microtubule-associated protein OS=Rattus norvegicus OX=10116 GN=Mapt PE=1 SV=1	1.4287	1.09891	1.20964	0.987257	1.26138	-3.6265	0.885272	1.08574
A0A8I6ARQ9	509	Hk1	Hexokinase-1 OS=Rattus norvegicus OX=10116 GN=Hk1 PE=1 SV=1	-1.05716	-1.11899	0.541948	0.309038	0.646369	-0.500378	-0.852348	0.402053
A0A8I6ARQ9	352	Hk1	Hexokinase-1 OS=Rattus norvegicus OX=10116 GN=Hk1 PE=1 SV=1	0.385752	0.361757	-0.132553	0.226929	0.532866	0.696649	0.865371	0.701403
A0A8I6ARQ9	61	Hk1	Hexokinase-1 OS=Rattus norvegicus OX=10116 GN=Hk1 PE=1 SV=1	0.169878	0.0960712	-2.15779	-1.10753	-1.40374	-0.556931	-0.0552082	-1.02513
A0A8I6ARQ9	175	Hk1	Hexokinase-1 OS=Rattus norvegicus OX=10116 GN=Hk1 PE=1 SV=1	2.33368	1.94768	2.36263	2.40811	2.64205	2.43338	2.31763	2.35314
A0A8I6ARQ9	311	Hk1	Hexokinase-1 OS=Rattus norvegicus OX=10116 GN=Hk1 PE=1 SV=1	2.08946	1.96597	1.56216	1.77633	-3.97327	-3.07363	2.29319	2.10936
A0A8I6ARQ9	314	Hk1	Hexokinase-1 OS=Rattus norvegicus OX=10116 GN=Hk1 PE=1 SV=1	1.28133	0.919937	0.353461	0.948969	0.819507	1.32614	1.48186	1.16297
A0A8I6ARQ9	480	Hk1	Hexokinase-1 OS=Rattus norvegicus OX=10116 GN=Hk1 PE=1 SV=1	-0.43034	-0.727365	0.855091	0.525311	1.02942	0.177128	-0.199944	0.314294
A0A8I6ARQ9	726	Hk1	Hexokinase-1 OS=Rattus norvegicus OX=10116 GN=Hk1 PE=1 SV=1	0.944784	0.687035	-0.877834	0.304154	-0.0290775	0.69575	0.513795	0.698126
A0A8I6ARQ9	737	Hk1	Hexokinase-1 OS=Rattus norvegicus OX=10116 GN=Hk1 PE=1 SV=1	-2.34609	-2.91353	-2.96222	-1.5873	-1.14201	-0.921687	-1.55414	-3.24896
A0A8I6ARQ9	827	Hk1	Hexokinase-1 OS=Rattus norvegicus OX=10116 GN=Hk1 PE=1 SV=1	1.85766	1.41261	1.88088	1.83425	2.10423	1.61719	1.79687	1.87297
A0A8I6ARQ9	543	Hk1	Hexokinase-1 OS=Rattus norvegicus OX=10116 GN=Hk1 PE=1 SV=1	1.18439	0.98135	0.934566	1.23891	1.51723	1.08115	1.43513	1.46667
A0A8L2Q8D7	351	Podxl	Podocalyxin OS=Rattus norvegicus OX=10116 GN=Podxl PE=1 SV=1	-0.443595	-1.01587	-1.85161	-0.43823	-0.938594	-0.750378	-0.465625	-1.6461
A0A8I5YBU1	386	Gdi2	Rab GDP dissociation inhibitor OS=Rattus norvegicus OX=10116 GN=Gdi2 PE=1 SV=1	-0.365726	-0.853044	-3.85182	-2.4057	-4.45009	-2.22995	-0.832309	-3.87397
A0A8I5YBU1	252	Gdi2	Rab GDP dissociation inhibitor OS=Rattus norvegicus OX=10116 GN=Gdi2 PE=1 SV=1	-1.34787	-2.6777	-2.0382	-3.17432	-2.7956	-1.61802	-1.69515	-3.44934
A0A8I5YBU1	174	Gdi2	Rab GDP dissociation inhibitor OS=Rattus norvegicus OX=10116 GN=Gdi2 PE=1 SV=1	2.22062	1.94607	2.67613	2.69936	2.8087	2.32753	2.35812	2.57257
A0A8I5YBU1	128	Gdi2	Rab GDP dissociation inhibitor OS=Rattus norvegicus OX=10116 GN=Gdi2 PE=1 SV=1	0.864527	-3.49194	0.678291	0.707617	1.00286	0.809993	0.721387	0.874521
A0A8I5YBU1	233	Gdi2	Rab GDP dissociation inhibitor OS=Rattus norvegicus OX=10116 GN=Gdi2 PE=1 SV=1	-3.52963	-2.18859	0.70981	0.875237	0.983685	1.03829	-2.95253	-3.51386
A0A8I5YBU1	324	Gdi2	Rab GDP dissociation inhibitor OS=Rattus norvegicus OX=10116 GN=Gdi2 PE=1 SV=1	-0.794221	-1.35781	-3.29812	-2.29213	-2.99752	-1.35362	-0.437447	-2.92062
A0A8L2QZW8	127	Rnf114	E3 ubiquitin-protein ligase RNF114 OS=Rattus norvegicus OX=10116 GN=Rnf114 PE=1 SV=1	-0.617518	-0.772252	-0.894037	-0.748617	-0.572653	-1.00674	-0.849736	-0.870924
A0A8L2QZW8	103	Rnf114	E3 ubiquitin-protein ligase RNF114 OS=Rattus norvegicus OX=10116 GN=Rnf114 PE=1 SV=1	-0.433689	-0.918013	-0.523394	-0.614507	-0.319141	-1.2521	-0.848702	-0.962015
A0A8I5YBZ3	736	Micall1	MICAL-like 1 OS=Rattus norvegicus OX=10116 GN=Micall1 PE=1 SV=1	-1.69389	-4.13595	-2.3433	-2.81408	-1.86593	-1.51154	-2.24506	-2.27807
A0A8I5YBZ5	17	Cnn3	Calponin OS=Rattus norvegicus OX=10116 GN=Cnn3 PE=1 SV=1	0.623993	-0.158193	-0.200005	0.0140142	0.344893	0.504371	-2.94575	0.307109
A0A8I6AMQ5	159	Mcee	Methylmalonyl CoA epimerase OS=Rattus norvegicus OX=10116 GN=Mcee PE=1 SV=1	-1.16324	-1.85412	-1.85425	-1.36855	-1.33266	-3.96991	-1.14027	-1.53119
A0A8I6AMQ5	153	Mcee	Methylmalonyl CoA epimerase OS=Rattus norvegicus OX=10116 GN=Mcee PE=1 SV=1	-2.57488	-2.92048	-2.31913	-2.41276	-3.17586	-2.87508	-2.54113	-4.26375
A0A8I5YC72	101	Aldh6a1	methylmalonate-semialdehyde dehydrogenase (CoA acylating) OS=Rattus norvegicus OX=10116 GN=Aldh6a1 PE=1 SV=1	2.63066	2.15136	2.5835	2.68697	-3.08766	-3.70483	2.47052	2.56688
A0A8I5YC72	36	Aldh6a1	methylmalonate-semialdehyde dehydrogenase (CoA acylating) OS=Rattus norvegicus OX=10116 GN=Aldh6a1 PE=1 SV=1	2.03428	1.85808	1.96305	2.19716	1.99908	2.01665	2.06137	2.07002
A0A8I5YC72	31	Aldh6a1	methylmalonate-semialdehyde dehydrogenase (CoA acylating) OS=Rattus norvegicus OX=10116 GN=Aldh6a1 PE=1 SV=1	0.437361	0.1832	-0.870057	0.595123	-0.557256	0.561143	0.827109	-0.227896
A0A8I5YC72	348	Aldh6a1	methylmalonate-semialdehyde dehydrogenase (CoA acylating) OS=Rattus norvegicus OX=10116 GN=Aldh6a1 PE=1 SV=1	-2.49196	-3.2554	-0.0275841	0.263798	0.0767498	-0.68056	-2.49396	0.210755
A0A8I5YC72	60	Aldh6a1	methylmalonate-semialdehyde dehydrogenase (CoA acylating) OS=Rattus norvegicus OX=10116 GN=Aldh6a1 PE=1 SV=1	-3.13858	-3.04004	-1.29707	0.165473	-0.536253	1.30085	1.9689	0.652491
A0A8I5YC72	97	Aldh6a1	methylmalonate-semialdehyde dehydrogenase (CoA acylating) OS=Rattus norvegicus OX=10116 GN=Aldh6a1 PE=1 SV=1	1.33152	1.36721	1.9627	1.79884	1.61669	1.48014	1.81329	1.54162
A0A8I5YC75	42	Cct4	T-complex protein 1 subunit delta OS=Rattus norvegicus OX=10116 GN=Cct4 PE=1 SV=1	-0.715755	-3.06431	-2.1442	-1.09957	-1.53934	-1.12478	-0.358348	-0.976359
A0A8I5YC75	345	Cct4	T-complex protein 1 subunit delta OS=Rattus norvegicus OX=10116 GN=Cct4 PE=1 SV=1	0.299466	-0.0736933	0.296602	0.411261	0.105564	-2.70566	-2.69273	0.0969439
A0A8I5YC75	96	Cct4	T-complex protein 1 subunit delta OS=Rattus norvegicus OX=10116 GN=Cct4 PE=1 SV=1	-2.07603	-2.61831	-3.04416	-2.27599	-1.8232	-1.73571	-1.44424	-3.23549
A0A8I5ZLI5	130	Nudt4	diphosphoinositol-polyphosphate diphosphatase OS=Rattus norvegicus OX=10116 GN=Nudt4 PE=1 SV=1	-3.31953	-1.47626	-2.99803	-2.92555	-3.81564	-2.99066	-2.85995	-4.01587
A0A8I5YCJ3	628	Smarca1	SWI/SNF related, matrix associated, actin dependent regulator of chromatin, subfamily a, member 1 OS=Rattus norvegicus OX=10116 GN=Smarca1 PE=3 SV=1	4.50226	-2.96814	3.06036	-3.31348	3.32652	4.29607	4.25033	4.19137
A0A8I5YCJ3	629	Smarca1	SWI/SNF related, matrix associated, actin dependent regulator of chromatin, subfamily a, member 1 OS=Rattus norvegicus OX=10116 GN=Smarca1 PE=3 SV=1	4.50226	-4.07654	3.06036	-3.69159	3.32652	4.29607	4.25033	4.19137
P18418	55	Calr	Calreticulin OS=Rattus norvegicus OX=10116 GN=Calr PE=1 SV=1	0.319186	0.241449	-4.33936	-0.595579	-1.93752	0.453479	0.745614	-0.703104
P18418	62	Calr	Calreticulin OS=Rattus norvegicus OX=10116 GN=Calr PE=1 SV=1	-1.49005	-3.20208	-2.71734	-1.62257	-1.84804	-1.42506	-1.52067	-1.83955
P18418	43	Calr	Calreticulin OS=Rattus norvegicus OX=10116 GN=Calr PE=1 SV=1	0.792273	0.412762	0.711226	0.764448	0.921	0.948218	0.93856	0.902884
P18418	209	Calr	Calreticulin OS=Rattus norvegicus OX=10116 GN=Calr PE=1 SV=1	0.310687	0.320658	-1.3019	-0.691722	-0.558268	0.533437	-0.357508	-0.748706
P18418	151	Calr	Calreticulin OS=Rattus norvegicus OX=10116 GN=Calr PE=1 SV=1	0.792545	0.402445	0.477237	0.435522	0.660478	0.450606	0.807694	0.445898
P18418	368	Calr	Calreticulin OS=Rattus norvegicus OX=10116 GN=Calr PE=1 SV=1	1.54119	0.812975	1.52547	1.45081	1.62421	1.69449	1.45161	1.38955
P18418	159	Calr	Calreticulin OS=Rattus norvegicus OX=10116 GN=Calr PE=1 SV=1	0.0399723	-0.268472	0.22639	0.48094	0.526479	0.491012	0.542766	-3.20968
P18418	41	Calr	Calreticulin OS=Rattus norvegicus OX=10116 GN=Calr PE=1 SV=1	1.1988	0.845114	0.939659	0.93705	1.15564	1.1549	1.24852	-3.14435
A0A8I5ZYX2	652	Mthfd1	C-1-tetrahydrofolate synthase, cytoplasmic OS=Rattus norvegicus OX=10116 GN=Mthfd1 PE=1 SV=1	-1.17182	-1.61815	-1.92787	-1.77689	-1.89354	-1.63555	-1.70653	-1.60833
A0A8I5ZYX2	26	Mthfd1	C-1-tetrahydrofolate synthase, cytoplasmic OS=Rattus norvegicus OX=10116 GN=Mthfd1 PE=1 SV=1	-1.1727	-2.02825	-1.31354	-3.17572	-1.32301	-1.57291	-1.41742	-2.79043
A0A8I5ZJM1	59	Sub1	Activated RNA polymerase II transcriptional coactivator p15 OS=Rattus norvegicus OX=10116 GN=Sub1 PE=1 SV=1	-1.65068	-1.45217	-2.5023	-1.49023	-2.47417	-1.10174	-1.03875	-3.5427
A0A8I5ZK41	55	Bnip1	BCL2 interacting protein 1 OS=Rattus norvegicus OX=10116 GN=Bnip1 PE=1 SV=1	-2.44697	-3.02066	-3.46213	-3.11169	-2.44285	-2.0502	-2.61375	-2.57341
A0A8I5ZTQ3	119	Hmbs	hydroxymethylbilane synthase OS=Rattus norvegicus OX=10116 GN=Hmbs PE=1 SV=1	-1.69334	-1.67951	-3.1165	-1.31546	-1.79144	-1.49438	-1.50027	-1.52438
A0A8I5ZTQ3	57	Hmbs	hydroxymethylbilane synthase OS=Rattus norvegicus OX=10116 GN=Hmbs PE=1 SV=1	-2.65596	-3.21797	-2.92423	-1.63807	-2.29117	-3.13394	-2.16739	-3.09321
A0A8I5ZTQ3	151	Hmbs	hydroxymethylbilane synthase OS=Rattus norvegicus OX=10116 GN=Hmbs PE=1 SV=1	-1.26945	-1.46871	-3.79691	-1.75204	-2.0278	-1.76569	-1.31589	-1.54308
A0A8I5ZTQ3	66	Hmbs	hydroxymethylbilane synthase OS=Rattus norvegicus OX=10116 GN=Hmbs PE=1 SV=1	0.774982	0.541882	-3.7157	-1.88215	-2.42049	-0.6351	0.528399	-1.49795
A0A8I5ZK53	5	Slc25a13	Solute carrier family 25 member 13 OS=Rattus norvegicus OX=10116 GN=Slc25a13 PE=1 SV=1	1.21258	0.880077	-4.01623	-3.8634	-3.25265	1.24975	1.12	0.868473
A0A8I5ZK53	23	Slc25a13	Solute carrier family 25 member 13 OS=Rattus norvegicus OX=10116 GN=Slc25a13 PE=1 SV=1	0.809341	0.801409	-0.22303	0.679012	-3.79241	0.594487	-2.22855	0.482361
A0A8I5ZK53	484	Slc25a13	Solute carrier family 25 member 13 OS=Rattus norvegicus OX=10116 GN=Slc25a13 PE=1 SV=1	-0.0291071	-0.645582	-3.41196	-1.57215	-3.90363	-1.20189	-0.432976	-2.55268
A0A8I5ZK53	251	Slc25a13	Solute carrier family 25 member 13 OS=Rattus norvegicus OX=10116 GN=Slc25a13 PE=1 SV=1	-0.127239	-0.365405	-1.14537	-0.0640774	-0.643098	-0.086916	-0.320454	-0.776766
A0A8I5ZK53	576	Slc25a13	Solute carrier family 25 member 13 OS=Rattus norvegicus OX=10116 GN=Slc25a13 PE=1 SV=1	-0.672165	-0.626051	-3.37632	-0.350519	-3.01408	-3.46526	-0.754775	-0.818244
A0A8W1B2M1	372	Slc25a12	Solute carrier family 25 member 12 OS=Rattus norvegicus OX=10116 GN=Slc25a12 PE=1 SV=1	0.68273	0.337759	-3.0136	-4.03366	1.04356	0.34446	0.281022	-0.0367699
A0A8I5ZK53	18	Slc25a13	Solute carrier family 25 member 13 OS=Rattus norvegicus OX=10116 GN=Slc25a13 PE=1 SV=1	-3.10943	-1.69218	-2.39574	-3.1988	-4.50877	-1.71722	-1.25246	-3.28322
A0A8I5ZK55	136	Ndufs4	NADH dehydrogenase [ubiquinone] iron-sulfur protein 4, mitochondrial OS=Rattus norvegicus OX=10116 GN=Ndufs4 PE=1 SV=1	2.10082	2.3082	0.50733	1.51477	1.23825	1.96592	2.26379	1.49411
A0A8I5ZK55	111	Ndufs4	NADH dehydrogenase [ubiquinone] iron-sulfur protein 4, mitochondrial OS=Rattus norvegicus OX=10116 GN=Ndufs4 PE=1 SV=1	1.5925	1.36922	0.678444	1.02108	1.12085	1.80923	1.83198	1.43362
A0A8I5ZK55	133	Ndufs4	NADH dehydrogenase [ubiquinone] iron-sulfur protein 4, mitochondrial OS=Rattus norvegicus OX=10116 GN=Ndufs4 PE=1 SV=1	-0.88429	-0.689755	-0.260771	-0.398281	0.0804205	-0.614902	-0.652347	-0.614678
A0A8I5ZKA1	30	Tmod1	Tropomodulin 1 OS=Rattus norvegicus OX=10116 GN=Tmod1 PE=1 SV=1	1.29947	1.1444	1.11561	0.984238	1.34546	0.983417	0.748626	1.06059
A0A8I5ZKA1	188	Tmod1	Tropomodulin 1 OS=Rattus norvegicus OX=10116 GN=Tmod1 PE=1 SV=1	-0.915993	-2.51852	-1.62472	-1.07711	-1.06061	-0.981118	-0.879543	-1.47474
A0A8I5ZKA1	46	Tmod1	Tropomodulin 1 OS=Rattus norvegicus OX=10116 GN=Tmod1 PE=1 SV=1	-0.292665	-0.700245	-4.10868	-1.06392	-0.855204	-0.219509	-0.749068	-1.27807
A0A8I5ZKA1	158	Tmod1	Tropomodulin 1 OS=Rattus norvegicus OX=10116 GN=Tmod1 PE=1 SV=1	-2.6837	-1.56819	-2.25538	-1.35296	-1.184	-1.10762	-1.27398	-1.38633
A0A8I5ZKA1	66	Tmod1	Tropomodulin 1 OS=Rattus norvegicus OX=10116 GN=Tmod1 PE=1 SV=1	0.055892	0.215434	-3.18881	-0.364479	0.151228	-3.36064	-0.303895	-0.28516
A0A8I5ZKA1	321	Tmod1	Tropomodulin 1 OS=Rattus norvegicus OX=10116 GN=Tmod1 PE=1 SV=1	1.69926	1.60457	1.00719	1.25044	1.49078	1.09824	1.25047	1.22582
A0A8I5ZKA1	181	Tmod1	Tropomodulin 1 OS=Rattus norvegicus OX=10116 GN=Tmod1 PE=1 SV=1	-2.85283	0.487574	-3.73599	-2.38195	-4.43122	0.304222	-2.51135	-0.523645
A0A8L2UJV2	29	Anxa1	Annexin OS=Rattus norvegicus OX=10116 GN=Anxa1 PE=1 SV=1	-0.387783	-1.09035	-3.21809	-2.78951	-3.63153	-1.01789	-0.64673	-1.44171
D3ZS58	62	Ndufa2	NADH dehydrogenase [ubiquinone] 1 alpha subcomplex subunit 2 OS=Rattus norvegicus OX=10116 GN=Ndufa2 PE=3 SV=1	2.7336	2.70854	2.52761	2.67457	2.8956	2.48176	2.49171	2.72635
D3ZS58	11	Ndufa2	NADH dehydrogenase [ubiquinone] 1 alpha subcomplex subunit 2 OS=Rattus norvegicus OX=10116 GN=Ndufa2 PE=3 SV=1	5.20749	4.91718	5.27732	5.14533	5.26602	5.23651	5.10655	5.17492
A0A8I5ZKK6	53	S100a10	Protein S100-A10 OS=Rattus norvegicus OX=10116 GN=S100a10 PE=1 SV=1	2.42824	1.98646	2.47754	2.49525	2.61919	2.76401	2.6374	2.4957
A0A8I5ZKK6	58	S100a10	Protein S100-A10 OS=Rattus norvegicus OX=10116 GN=S100a10 PE=1 SV=1	2.43067	2.11509	2.28495	2.34008	2.43042	2.3149	2.38489	2.40177
A0A8I5ZKK6	87	S100a10	Protein S100-A10 OS=Rattus norvegicus OX=10116 GN=S100a10 PE=1 SV=1	1.88352	1.60738	1.35181	1.50111	1.59223	1.75843	1.68836	1.54121
A0A8L2Q2R5	54	Tmco1	Calcium load-activated calcium channel OS=Rattus norvegicus OX=10116 GN=Tmco1 PE=1 SV=1	-2.87253	-2.92466	-1.17445	-0.887472	-1.50088	-0.884028	-1.08478	-2.41252
A0A8I5ZKU5	256	Aga	Aspartylglucosaminidase OS=Rattus norvegicus OX=10116 GN=Aga PE=1 SV=1	-1.31779	-1.5432	-1.58346	-1.72741	-1.36949	-1.72615	-1.81841	-3.59824
A0A8I5ZKV1	497	Dtna	Dystrobrevin, alpha OS=Rattus norvegicus OX=10116 GN=Dtna PE=3 SV=1	-0.541494	-0.816571	-0.447157	-0.632462	-0.574327	-0.670333	-0.798025	-0.390867
D4A8T3	39	Copz1	Coatomer subunit zeta OS=Rattus norvegicus OX=10116 GN=Copz1 PE=3 SV=2	-2.41684	-1.98446	-3.40123	-2.87349	-3.58948	-2.11378	-2.989	-3.26768
A0A8I5ZPU7	309	Lims1	LIM and senescent cell antigen-like-containing domain protein OS=Rattus norvegicus OX=10116 GN=Lims1 PE=4 SV=1	-1.06134	-1.03141	-3.10869	-3.36409	-3.37968	-4.14255	-1.32702	-2.72843
A0A8I6GLJ3	218	Ubxn4	UBX domain-containing protein 4 OS=Rattus norvegicus OX=10116 GN=Ubxn4 PE=1 SV=1	-1.05571	-1.49477	-0.861812	-1.21024	-1.00592	-0.741446	-0.855412	-1.127
A0A8I5ZRC1	246	Mlip	Muscular LMNA-interacting protein OS=Rattus norvegicus OX=10116 GN=Mlip PE=4 SV=1	-0.675636	-1.91997	-2.2152	-1.95818	-3.71676	-1.08312	-0.946432	-1.62447
A0A8I5ZRC1	76	Mlip	Muscular LMNA-interacting protein OS=Rattus norvegicus OX=10116 GN=Mlip PE=4 SV=1	-1.88228	-3.02168	-1.49351	-4.25245	-1.45252	-2.97358	-1.53873	-1.63047
A0A8I5ZRC1	223	Mlip	Muscular LMNA-interacting protein OS=Rattus norvegicus OX=10116 GN=Mlip PE=4 SV=1	-0.473184	-1.10968	-2.36094	-0.929689	-1.95244	-0.737801	-0.399823	-0.81661
Q63270	26	Aco1	Cytoplasmic aconitate hydratase OS=Rattus norvegicus OX=10116 GN=Aco1 PE=1 SV=1	0.116225	0.138646	-1.87854	-0.966699	-1.37524	-0.489426	0.0324802	-0.876129
Q63270	639	Aco1	Cytoplasmic aconitate hydratase OS=Rattus norvegicus OX=10116 GN=Aco1 PE=1 SV=1	-2.62456	-0.947199	-2.57294	-2.09451	-1.79936	-1.21758	-1.10287	-3.36553
Q63270	56	Aco1	Cytoplasmic aconitate hydratase OS=Rattus norvegicus OX=10116 GN=Aco1 PE=1 SV=1	-0.157784	-1.9761	-0.00133419	0.149363	0.158527	0.0514898	0.0503254	-0.134626
Q63270	852	Aco1	Cytoplasmic aconitate hydratase OS=Rattus norvegicus OX=10116 GN=Aco1 PE=1 SV=1	-0.144341	-0.425746	-0.14456	-2.01133	-0.1525	0.0912399	-0.0994072	-0.170392
A0A8I5ZLC3	273	Asrgl1	Isoaspartyl peptidase/L-asparaginase OS=Rattus norvegicus OX=10116 GN=Asrgl1 PE=1 SV=1	-1.52864	-1.76827	-3.44505	-2.95823	-4.07315	-2.65567	-2.02589	-2.48696
A0A8I5ZLD0	551	Eif3l	Eukaryotic translation initiation factor 3 subunit L OS=Rattus norvegicus OX=10116 GN=Eif3l PE=1 SV=1	-1.27504	-1.67793	-1.74382	-1.58202	-1.66068	-1.72096	-3.17371	-1.59643
A0A8I5ZLF3	61	Afg3l2	AFG3 like matrix AAA peptidase subunit 2 OS=Rattus norvegicus OX=10116 GN=Afg3l2 PE=1 SV=1	-0.864702	-1.21578	-0.783839	-0.739923	-0.614344	-0.651237	-0.537979	-1.20358
A0A8I5ZLF3	458	Afg3l2	AFG3 like matrix AAA peptidase subunit 2 OS=Rattus norvegicus OX=10116 GN=Afg3l2 PE=1 SV=1	-0.35852	-0.67313	-0.490796	-0.65255	-0.351676	-0.805676	-0.833964	-0.80439
A0A8I5ZLF3	588	Afg3l2	AFG3 like matrix AAA peptidase subunit 2 OS=Rattus norvegicus OX=10116 GN=Afg3l2 PE=1 SV=1	-1.89468	-3.74487	-3.90605	-2.03857	-2.33915	-2.78549	-0.847866	-2.00051
A0A8I5ZLF3	680	Afg3l2	AFG3 like matrix AAA peptidase subunit 2 OS=Rattus norvegicus OX=10116 GN=Afg3l2 PE=1 SV=1	1.90878	1.51427	2.68275	2.65726	2.82916	2.05638	2.1239	2.13083
A0A8I5ZLF3	301	Afg3l2	AFG3 like matrix AAA peptidase subunit 2 OS=Rattus norvegicus OX=10116 GN=Afg3l2 PE=1 SV=1	-0.17645	-0.463987	-0.205332	-0.294689	0.0107431	-0.453629	-0.198972	-0.396368
A0A8I5ZLF3	451	Afg3l2	AFG3 like matrix AAA peptidase subunit 2 OS=Rattus norvegicus OX=10116 GN=Afg3l2 PE=1 SV=1	-0.139416	-0.36935	-3.57399	-0.924207	-1.09712	-0.434386	-0.0206156	-1.03797
A0A8I5ZLH6	21	H2bc18	Histone H2B OS=Rattus norvegicus OX=10116 GN=H2bc18 PE=3 SV=1	-2.62452	-3.33974	-3.1349	-2.08778	-2.03074	-1.94874	-1.97741	-3.66421
G3V9C7	121	Hist1h2bq	Histone H2B OS=Rattus norvegicus OX=10116 GN=Hist1h2bq PE=3 SV=2	2.28483	1.78077	2.26034	2.18273	2.59983	2.39577	2.33869	1.90678
G3V9C7	117	Hist1h2bq	Histone H2B OS=Rattus norvegicus OX=10116 GN=Hist1h2bq PE=3 SV=2	4.55269	4.43648	4.91197	4.96516	5.04204	4.87421	4.77194	4.70691
G3V9C7	86	Hist1h2bq	Histone H2B OS=Rattus norvegicus OX=10116 GN=Hist1h2bq PE=3 SV=2	-3.29676	6.15382	-2.38559	6.2394	0.820392	6.13278	-3.77187	0.60552
G3V9C7	109	Hist1h2bq	Histone H2B OS=Rattus norvegicus OX=10116 GN=Hist1h2bq PE=3 SV=2	2.19002	1.89472	-0.566009	0.97875	0.974187	3.17675	3.32629	2.73456
G3V9C7	47	Hist1h2bq	Histone H2B OS=Rattus norvegicus OX=10116 GN=Hist1h2bq PE=3 SV=2	4.23505	3.72676	4.29062	4.37486	4.76844	4.61887	4.81179	4.73346
P51650	106	Aldh5a1	Succinate-semialdehyde dehydrogenase, mitochondrial OS=Rattus norvegicus OX=10116 GN=Aldh5a1 PE=1 SV=2	-2.96585	0.811766	0.820021	-2.39035	-3.75866	0.412604	0.238199	0.537136
P51650	347	Aldh5a1	Succinate-semialdehyde dehydrogenase, mitochondrial OS=Rattus norvegicus OX=10116 GN=Aldh5a1 PE=1 SV=2	-2.77713	-0.802129	-3.72044	-3.5374	-2.84431	-1.12085	-0.603528	-1.1849
P51650	136	Aldh5a1	Succinate-semialdehyde dehydrogenase, mitochondrial OS=Rattus norvegicus OX=10116 GN=Aldh5a1 PE=1 SV=2	-1.22293	-2.06552	-3.35689	-0.707099	-1.08421	-0.396117	-0.481677	-2.31663
P51650	289	Aldh5a1	Succinate-semialdehyde dehydrogenase, mitochondrial OS=Rattus norvegicus OX=10116 GN=Aldh5a1 PE=1 SV=2	-0.258495	-0.477058	-0.429525	-0.724094	-0.556382	-1.17845	-0.873672	-0.830211
P51650	172	Aldh5a1	Succinate-semialdehyde dehydrogenase, mitochondrial OS=Rattus norvegicus OX=10116 GN=Aldh5a1 PE=1 SV=2	-1.16436	-1.76228	-2.29693	-1.56783	-3.50678	-1.58473	-1.29891	-1.59327
A0A8I5ZLQ4	312	Letm1	Mitochondrial proton/calcium exchanger protein OS=Rattus norvegicus OX=10116 GN=Letm1 PE=1 SV=1	0.335372	-0.217166	-4.28974	-3.70149	-3.70642	-1.75533	0.349435	-3.7963
A0A8I5ZLQ4	471	Letm1	Mitochondrial proton/calcium exchanger protein OS=Rattus norvegicus OX=10116 GN=Letm1 PE=1 SV=1	1.85612	1.75681	1.635	1.95432	1.9114	2.30609	1.80963	1.81134
A0A8I5ZLQ4	304	Letm1	Mitochondrial proton/calcium exchanger protein OS=Rattus norvegicus OX=10116 GN=Letm1 PE=1 SV=1	-2.72808	0.0945911	-2.31336	-0.839868	-1.62515	-0.626987	0.1888	-1.4519
A0A8I5ZLQ4	688	Letm1	Mitochondrial proton/calcium exchanger protein OS=Rattus norvegicus OX=10116 GN=Letm1 PE=1 SV=1	2.18678	2.0777	0.302927	0.616503	0.383621	1.46851	1.79474	0.791672
A0A8I5ZLQ4	170	Letm1	Mitochondrial proton/calcium exchanger protein OS=Rattus norvegicus OX=10116 GN=Letm1 PE=1 SV=1	-3.6395	-3.65847	-2.08927	-1.7261	-2.00743	-2.83516	-2.68828	-3.51238
A0A8I5ZLQ4	617	Letm1	Mitochondrial proton/calcium exchanger protein OS=Rattus norvegicus OX=10116 GN=Letm1 PE=1 SV=1	-0.372463	-0.133419	-0.666301	-0.107331	0.0153894	0.513494	0.0499296	-0.263136
A0A8L2R5Z8	27	Elob	Elongin B OS=Rattus norvegicus OX=10116 GN=Elob PE=4 SV=1	-1.50074	-3.22951	-1.74054	-3.21118	-0.953467	-0.885157	-1.1357	-1.54902
A0A8L2R5Z8	10	Elob	Elongin B OS=Rattus norvegicus OX=10116 GN=Elob PE=4 SV=1	-1.55291	-3.72349	-3.39702	-1.1847	-1.23533	-1.08936	-1.65312	-1.43846
A0A8L2R5Z8	45	Elob	Elongin B OS=Rattus norvegicus OX=10116 GN=Elob PE=4 SV=1	0.981216	-3.86439	-3.95311	-3.82021	-2.58624	0.636283	0.52436	0.441389
Q9ER34	689	Aco2	Aconitate hydratase, mitochondrial OS=Rattus norvegicus OX=10116 GN=Aco2 PE=1 SV=2	5.45471	5.23555	5.60233	5.57702	5.61222	5.4912	5.53764	5.62329
Q9ER34	31	Aco2	Aconitate hydratase, mitochondrial OS=Rattus norvegicus OX=10116 GN=Aco2 PE=1 SV=2	2.31289	1.73875	0.691599	1.19875	1.23905	2.26908	2.5741	1.92863
Q9ER34	411	Aco2	Aconitate hydratase, mitochondrial OS=Rattus norvegicus OX=10116 GN=Aco2 PE=1 SV=2	3.60539	3.45638	2.96611	3.40132	3.49691	3.74835	3.73543	3.23379
Q9ER34	228	Aco2	Aconitate hydratase, mitochondrial OS=Rattus norvegicus OX=10116 GN=Aco2 PE=1 SV=2	2.15487	1.91266	1.80833	2.0082	2.37185	2.3783	2.32708	2.18773
Q9ER34	233	Aco2	Aconitate hydratase, mitochondrial OS=Rattus norvegicus OX=10116 GN=Aco2 PE=1 SV=2	1.60851	1.45283	-3.67752	-4.21431	-3.29613	-0.417261	2.18779	-3.62415
Q9ER34	605	Aco2	Aconitate hydratase, mitochondrial OS=Rattus norvegicus OX=10116 GN=Aco2 PE=1 SV=2	3.49688	3.84281	1.7904	2.69168	2.67648	3.65936	3.77741	3.06585
Q9ER34	523	Aco2	Aconitate hydratase, mitochondrial OS=Rattus norvegicus OX=10116 GN=Aco2 PE=1 SV=2	5.50877	5.24658	4.34808	4.73152	4.53019	5.11361	5.13015	4.78556
Q9ER34	517	Aco2	Aconitate hydratase, mitochondrial OS=Rattus norvegicus OX=10116 GN=Aco2 PE=1 SV=2	3.21541	2.93194	-2.62822	2.86557	-3.45431	3.50599	3.41287	-3.19007
Q9ER34	465	Aco2	Aconitate hydratase, mitochondrial OS=Rattus norvegicus OX=10116 GN=Aco2 PE=1 SV=2	-1.2793	-2.09737	-1.6572	-1.40884	-1.44051	-0.993176	-1.37988	-1.94568
Q9ER34	591	Aco2	Aconitate hydratase, mitochondrial OS=Rattus norvegicus OX=10116 GN=Aco2 PE=1 SV=2	-3.35689	0.135842	-2.7364	0.529291	-3.1028	0.711709	0.826001	0.651463
Q9ER34	700	Aco2	Aconitate hydratase, mitochondrial OS=Rattus norvegicus OX=10116 GN=Aco2 PE=1 SV=2	3.38713	2.98829	3.61186	3.45939	3.51835	3.43179	3.447	3.40061
Q9ER34	723	Aco2	Aconitate hydratase, mitochondrial OS=Rattus norvegicus OX=10116 GN=Aco2 PE=1 SV=2	0.710491	0.491137	0.281561	1.00302	1.01707	1.41723	1.72197	1.18799
Q9ER34	730	Aco2	Aconitate hydratase, mitochondrial OS=Rattus norvegicus OX=10116 GN=Aco2 PE=1 SV=2	1.45915	1.0943	-0.627369	0.277434	-0.178759	0.558417	1.64541	-0.819933
Q9ER34	521	Aco2	Aconitate hydratase, mitochondrial OS=Rattus norvegicus OX=10116 GN=Aco2 PE=1 SV=2	1.4258	0.954987	0.486604	0.784851	0.709105	0.838578	0.766681	0.784016
Q9ER34	309	Aco2	Aconitate hydratase, mitochondrial OS=Rattus norvegicus OX=10116 GN=Aco2 PE=1 SV=2	4.15307	3.92334	4.31968	4.14531	4.3676	4.1253	4.14302	4.30177
Q9ER34	68	Aco2	Aconitate hydratase, mitochondrial OS=Rattus norvegicus OX=10116 GN=Aco2 PE=1 SV=2	0.541956	0.163781	-3.12388	-2.98631	-2.22642	-0.750427	1.20188	-2.07258
Q9ER34	573	Aco2	Aconitate hydratase, mitochondrial OS=Rattus norvegicus OX=10116 GN=Aco2 PE=1 SV=2	3.74609	3.2004	-3.90622	-2.80919	0.477102	2.49926	3.72012	0.988169
Q9ER34	245	Aco2	Aconitate hydratase, mitochondrial OS=Rattus norvegicus OX=10116 GN=Aco2 PE=1 SV=2	3.55623	2.60167	2.31493	3.76843	2.12795	2.7472	3.45211	2.36195
Q9ER34	409	Aco2	Aconitate hydratase, mitochondrial OS=Rattus norvegicus OX=10116 GN=Aco2 PE=1 SV=2	3.53345	3.02432	3.36651	3.18179	3.36376	3.2672	3.33542	2.9954
Q9ER34	717	Aco2	Aconitate hydratase, mitochondrial OS=Rattus norvegicus OX=10116 GN=Aco2 PE=1 SV=2	0.329301	-0.0853872	-3.46934	-2.84112	-2.6639	0.16669	0.711608	-2.30847
Q9ER34	401	Aco2	Aconitate hydratase, mitochondrial OS=Rattus norvegicus OX=10116 GN=Aco2 PE=1 SV=2	4.74378	4.30341	5.04922	4.86124	4.90407	4.74937	4.80232	4.72579
Q9ER34	549	Aco2	Aconitate hydratase, mitochondrial OS=Rattus norvegicus OX=10116 GN=Aco2 PE=1 SV=2	5.3269	5.19261	4.66478	4.87123	4.95997	4.82966	4.88511	4.83345
Q9ER34	138	Aco2	Aconitate hydratase, mitochondrial OS=Rattus norvegicus OX=10116 GN=Aco2 PE=1 SV=2	1.96395	1.34545	-0.0320597	2.22034	-2.88712	2.11849	2.94176	1.37371
Q9ER34	50	Aco2	Aconitate hydratase, mitochondrial OS=Rattus norvegicus OX=10116 GN=Aco2 PE=1 SV=2	0.53587	0.466927	-3.29967	-0.848532	-2.51459	0.105215	1.61647	-1.60569
A0A8I6A0S6	156	Mtx2	Metaxin 2 OS=Rattus norvegicus OX=10116 GN=Mtx2 PE=1 SV=1	-0.284217	-2.96921	-0.811764	-0.800482	-0.42259	-0.779959	-0.596032	-0.487055
A0A8I6AFH6	130	Pkn3	Set nuclear proto-oncogene OS=Rattus norvegicus OX=10116 GN=Pkn3 PE=1 SV=1	-0.290208	-0.680131	-0.756504	-0.515172	-0.508953	-0.986068	-0.757036	-1.4569
A0A8I6AMR8	101	Rpl22	Large ribosomal subunit protein eL22 OS=Rattus norvegicus OX=10116 GN=Rpl22 PE=1 SV=1	0.486908	-0.250385	0.151701	0.447256	0.472919	0.711459	0.298371	-0.0320539
A0A8I5ZM02	264	Nit2	Omega-amidase NIT2 OS=Rattus norvegicus OX=10116 GN=Nit2 PE=1 SV=1	-2.78705	-1.97467	-3.52665	1.1524	1.48152	-3.7223	1.24079	1.20469
A0A8I5ZM79	210	Psmd7	Proteasome 26S subunit, non-ATPase 7 OS=Rattus norvegicus OX=10116 GN=Psmd7 PE=1 SV=1	1.00184	1.01444	0.338006	0.943817	0.732451	0.968709	0.826493	0.951292
A0A8I5ZM79	100	Psmd7	Proteasome 26S subunit, non-ATPase 7 OS=Rattus norvegicus OX=10116 GN=Psmd7 PE=1 SV=1	-3.00576	-1.41748	-1.90693	-2.08109	-1.62188	-1.93442	-1.56607	-2.09062
A0A8L2RAR7	66	Rps9	Small ribosomal subunit protein uS4 OS=Rattus norvegicus OX=10116 GN=Rps9 PE=1 SV=1	1.37293	1.02874	0.183859	0.976114	0.965507	1.35953	0.988999	0.81995
A0A8L2RAR7	52	Rps9	Small ribosomal subunit protein uS4 OS=Rattus norvegicus OX=10116 GN=Rps9 PE=1 SV=1	-0.29955	-0.854308	-1.26048	-1.20793	-0.231469	-0.22552	-0.728953	-1.06199
A0A8L2RAR7	121	Rps9	Small ribosomal subunit protein uS4 OS=Rattus norvegicus OX=10116 GN=Rps9 PE=1 SV=1	-1.61863	-1.88117	-2.10045	-1.76281	-2.36551	-2.50652	-2.29461	-2.34858
A0A8L2RAR7	93	Rps9	Small ribosomal subunit protein uS4 OS=Rattus norvegicus OX=10116 GN=Rps9 PE=1 SV=1	1.55701	0.999352	-0.167302	0.396972	0.144061	-2.07554	0.869325	0.168086
A0A8I5ZM93	426	Ppp5c	Serine/threonine-protein phosphatase OS=Rattus norvegicus OX=10116 GN=Ppp5c PE=1 SV=1	-2.18978	-2.05335	-2.03274	-1.86657	-1.807	-2.3065	-2.11874	-1.75647
Q66HI5	69	Fth1	Ferritin OS=Rattus norvegicus OX=10116 GN=Fth1 PE=3 SV=2	-2.17713	-2.52293	-3.25066	-2.63569	-2.26324	-2.1244	-1.83713	-2.94296
Q66HI5	72	Fth1	Ferritin OS=Rattus norvegicus OX=10116 GN=Fth1 PE=3 SV=2	-0.0467768	-0.279283	0.19125	-0.492919	0.0255899	-0.0822248	-0.282231	-0.320538
Q66HI5	147	Fth1	Ferritin OS=Rattus norvegicus OX=10116 GN=Fth1 PE=3 SV=2	-1.41926	-1.74924	-2.6224	-1.63326	-1.6863	-1.24574	-0.778486	-1.68713
Q66HI5	54	Fth1	Ferritin OS=Rattus norvegicus OX=10116 GN=Fth1 PE=3 SV=2	-3.22404	0.956724	0.544187	0.61577	0.777183	-3.12925	-2.35587	-3.29992
Q66HI5	120	Fth1	Ferritin OS=Rattus norvegicus OX=10116 GN=Fth1 PE=3 SV=2	-2.87689	-2.91387	-2.63811	-3.19621	-5.24148	-2.71235	-2.49094	-2.74054
A0A8I5ZMC2	173	Cryzl2	Crystallin zeta like 2 OS=Rattus norvegicus OX=10116 GN=Cryzl2 PE=1 SV=1	-2.28703	-1.39727	-1.24111	-1.52065	-1.22389	-1.00358	-2.57942	-3.51138
A0A8I5ZMD4	370	Anxa6	Annexin OS=Rattus norvegicus OX=10116 GN=Anxa6 PE=1 SV=1	0.78311	0.181898	-0.0216618	0.543667	0.153843	0.558595	0.689713	0.192761
A0A8I5ZMD4	478	Anxa6	Annexin OS=Rattus norvegicus OX=10116 GN=Anxa6 PE=1 SV=1	2.68762	2.63455	-2.37651	2.36327	-3.3967	1.76829	2.08023	2.28329
A0A8I5ZMD4	483	Anxa6	Annexin OS=Rattus norvegicus OX=10116 GN=Anxa6 PE=1 SV=1	1.05113	1.01944	-0.841433	0.259164	-0.244333	0.627135	0.903415	0.487597
A0A8I5ZMD4	498	Anxa6	Annexin OS=Rattus norvegicus OX=10116 GN=Anxa6 PE=1 SV=1	1.09867	0.497501	0.743782	1.07272	1.03983	1.17437	1.08514	1.28789
A0A8I5ZMD4	3	Anxa6	Annexin OS=Rattus norvegicus OX=10116 GN=Anxa6 PE=1 SV=1	2.55174	1.86322	3.19509	2.83217	3.19801	2.22375	1.97988	2.44744
A0A8I5ZMD4	265	Anxa6	Annexin OS=Rattus norvegicus OX=10116 GN=Anxa6 PE=1 SV=1	0.360533	-3.45505	0.765379	0.644014	0.149426	-2.97337	0.130003	0.393836
A0A8I5ZMD4	592	Anxa6	Annexin OS=Rattus norvegicus OX=10116 GN=Anxa6 PE=1 SV=1	-2.37091	-2.89805	-2.74671	-4.46818	-3.52195	-2.82395	-2.30673	-3.88555
A0A8I5ZMD4	614	Anxa6	Annexin OS=Rattus norvegicus OX=10116 GN=Anxa6 PE=1 SV=1	-0.193415	-0.613823	-0.35071	-0.114805	-0.018117	-0.0864525	-0.0637512	-0.408423
A0A8I5ZMD4	573	Anxa6	Annexin OS=Rattus norvegicus OX=10116 GN=Anxa6 PE=1 SV=1	-2.07028	-2.35297	-2.22014	-1.86801	-3.57907	-1.43054	-1.25233	-1.72528
A0A8I5ZMD4	224	Anxa6	Annexin OS=Rattus norvegicus OX=10116 GN=Anxa6 PE=1 SV=1	0.433607	-3.26984	1.66162	0.780386	2.04229	-3.61366	0.192799	2.36938
A0A8I5ZMD4	314	Anxa6	Annexin OS=Rattus norvegicus OX=10116 GN=Anxa6 PE=1 SV=1	1.25574	1	-3.23126	-3.02191	-3.19198	-2.88548	1.42834	1.25016
A0A8I5ZMD4	601	Anxa6	Annexin OS=Rattus norvegicus OX=10116 GN=Anxa6 PE=1 SV=1	2.39828	2.12635	-4.88835	1.86257	1.66243	1.81147	2.07187	1.83466
A0A8I5ZMD4	99	Anxa6	Annexin OS=Rattus norvegicus OX=10116 GN=Anxa6 PE=1 SV=1	1.34366	0.8682	1.15596	1.30342	1.3295	1.13263	1.28442	1.10074
A0A8I5ZMD4	63	Anxa6	Annexin OS=Rattus norvegicus OX=10116 GN=Anxa6 PE=1 SV=1	0.882645	0.506706	-0.474136	-0.239183	-2.89563	0.320815	0.528041	-1.00075
A0A8I5ZMD4	68	Anxa6	Annexin OS=Rattus norvegicus OX=10116 GN=Anxa6 PE=1 SV=1	1.17885	0.936825	-1.53163	-0.0398808	-0.71598	0.454181	1.21853	-0.250665
A0A8I5ZMD4	406	Anxa6	Annexin OS=Rattus norvegicus OX=10116 GN=Anxa6 PE=1 SV=1	2.18082	1.7448	1.91894	1.72336	1.90197	1.54392	1.70329	1.50353
A0A8I5ZMD4	135	Anxa6	Annexin OS=Rattus norvegicus OX=10116 GN=Anxa6 PE=1 SV=1	2.48175	2.19475	-3.44328	-2.38999	-3.3557	1.48316	2.45635	0.0886145
A0A8I5ZMD4	562	Anxa6	Annexin OS=Rattus norvegicus OX=10116 GN=Anxa6 PE=1 SV=1	-2.48705	-4.46039	-1.30632	-1.07807	-1.18934	-1.18657	-1.92543	-1.22895
A0A8I5ZMD4	299	Anxa6	Annexin OS=Rattus norvegicus OX=10116 GN=Anxa6 PE=1 SV=1	-1.74844	-3.15165	-0.935024	-0.59004	-0.707073	-2.26864	-1.79793	-3.70015
A0A8I5ZMD4	81	Anxa6	Annexin OS=Rattus norvegicus OX=10116 GN=Anxa6 PE=1 SV=1	-2.35457	2.05548	1.96934	2.45912	2.31613	2.39754	2.44389	2.17785
A0A8I5ZMG4	249	Prdx3	Thioredoxin-dependent peroxide reductase, mitochondrial OS=Rattus norvegicus OX=10116 GN=Prdx3 PE=3 SV=1	-3.04681	0.0341663	-0.194977	-2.91449	-0.114579	0.343106	0.125978	-2.62407
A0A8I5ZMG4	254	Prdx3	Thioredoxin-dependent peroxide reductase, mitochondrial OS=Rattus norvegicus OX=10116 GN=Prdx3 PE=3 SV=1	2.484	2.13529	2.34741	2.38441	2.46219	2.45398	2.22761	2.20651
A0A8I5ZMG4	92	Prdx3	Thioredoxin-dependent peroxide reductase, mitochondrial OS=Rattus norvegicus OX=10116 GN=Prdx3 PE=3 SV=1	1.40024	1.2302	0.933317	1.37713	1.42897	1.75006	1.6595	1.22211
A0A8I5ZMG4	218	Prdx3	Thioredoxin-dependent peroxide reductase, mitochondrial OS=Rattus norvegicus OX=10116 GN=Prdx3 PE=3 SV=1	0.16608	-1.30467	-3.14017	-3.81041	-2.40151	-3.12732	1.33826	-3.16342
A0A8I5ZMM6	101	Atp5po	ATP synthase subunit O, mitochondrial OS=Rattus norvegicus OX=10116 GN=Atp5po PE=1 SV=1	1.96716	-3.83113	2.02288	2.34314	2.6889	2.66653	2.44796	2.60149
A0A8I5ZMM6	76	Atp5po	ATP synthase subunit O, mitochondrial OS=Rattus norvegicus OX=10116 GN=Atp5po PE=1 SV=1	3.44255	2.50326	0.2843	0.837858	0.172544	1.57805	2.1393	0.83577
A0A8I5ZMM6	87	Atp5po	ATP synthase subunit O, mitochondrial OS=Rattus norvegicus OX=10116 GN=Atp5po PE=1 SV=1	1.86763	1.27897	0.424954	0.342839	0.0348024	0.572949	0.528949	0.379999
A0A8I5ZMM6	202	Atp5po	ATP synthase subunit O, mitochondrial OS=Rattus norvegicus OX=10116 GN=Atp5po PE=1 SV=1	-4.43087	1.9843	-4.16164	2.72887	2.83837	-3.17912	2.75262	2.80839
A0A8I5ZMM6	63	Atp5po	ATP synthase subunit O, mitochondrial OS=Rattus norvegicus OX=10116 GN=Atp5po PE=1 SV=1	0.449669	0.205152	-0.390521	0.239503	0.142221	0.603576	0.476844	0.228731
A0A8I5ZMM6	73	Atp5po	ATP synthase subunit O, mitochondrial OS=Rattus norvegicus OX=10116 GN=Atp5po PE=1 SV=1	5.17303	4.97946	5.23966	5.24649	5.50948	5.4963	5.20326	5.07617
A0A8I5ZMM6	54	Atp5po	ATP synthase subunit O, mitochondrial OS=Rattus norvegicus OX=10116 GN=Atp5po PE=1 SV=1	0.222635	-2.75571	1.11011	0.362164	0.777165	-0.523663	-0.206867	-0.600734
A0A8I5ZMP1	270	Cope	Coatomer subunit epsilon OS=Rattus norvegicus OX=10116 GN=Cope PE=3 SV=1	-0.25933	-1.4865	-0.521882	-2.8502	-0.372768	-0.296919	-3.41439	-0.776561
A0A8I5ZMP1	255	Cope	Coatomer subunit epsilon OS=Rattus norvegicus OX=10116 GN=Cope PE=3 SV=1	-1.61658	-3.65296	-1.82886	-2.08495	-1.40307	-1.46982	-1.94443	-1.85764
A0A8I5ZY44	118	Hnrnpa3	Heterogeneous nuclear ribonucleoprotein A3 OS=Rattus norvegicus OX=10116 GN=Hnrnpa3 PE=1 SV=1	0.234468	-0.0277367	0.434666	0.382843	0.610644	-2.44955	0.462041	0.383534
A0A8I5ZY44	126	Hnrnpa3	Heterogeneous nuclear ribonucleoprotein A3 OS=Rattus norvegicus OX=10116 GN=Hnrnpa3 PE=1 SV=1	-1.90488	-2.65554	-2.17111	-1.94293	-1.2343	-1.85457	-2.01172	-1.86187
A0A8I5ZY44	57	Hnrnpa3	Heterogeneous nuclear ribonucleoprotein A3 OS=Rattus norvegicus OX=10116 GN=Hnrnpa3 PE=1 SV=1	-2.24875	-1.35914	-2.92192	-3.31047	-3.69177	-3.35639	-2.31147	-4.08993
A0A8I5ZY44	134	Hnrnpa3	Heterogeneous nuclear ribonucleoprotein A3 OS=Rattus norvegicus OX=10116 GN=Hnrnpa3 PE=1 SV=1	-2.91158	-2.77179	-3.09953	-4.19654	-3.63738	-1.11744	-2.39338	-3.07431
D4A6A2	7	LOC100911361	Heterogeneous nuclear ribonucleoprotein A3-like OS=Rattus norvegicus OX=10116 GN=LOC100911361 PE=1 SV=4	2.36775	2.23857	0.315101	1.30182	1.17376	2.33523	2.00964	1.53503
A0A8I5ZY44	151	Hnrnpa3	Heterogeneous nuclear ribonucleoprotein A3 OS=Rattus norvegicus OX=10116 GN=Hnrnpa3 PE=1 SV=1	-1.45651	-1.87612	-2.16383	-3.41031	-3.27706	-2.66617	-1.19334	-3.09065
D4A2D8	24	Lsm7	LSM7 homolog, U6 small nuclear RNA and mRNA degradation associated OS=Rattus norvegicus OX=10116 GN=Lsm7 PE=3 SV=2	-0.821667	-1.21524	-0.650579	-0.78848	-0.660334	-3.25124	-1.03729	-1.09132
A0A8I5ZMS1	182	Lmnb2	Lamin B2 OS=Rattus norvegicus OX=10116 GN=Lmnb2 PE=1 SV=1	-0.480404	-0.489486	-0.691851	-0.76168	-0.601624	-0.923508	-0.955307	-1.03852
A0A8I6ACW5	389	Lmnb1	Lamin B1 OS=Rattus norvegicus OX=10116 GN=Lmnb1 PE=1 SV=1	-0.174276	-0.233832	-0.478283	-0.271461	-0.180634	-0.0473986	0.0488205	-0.117849
A0A8I6ACW5	33	Lmnb1	Lamin B1 OS=Rattus norvegicus OX=10116 GN=Lmnb1 PE=1 SV=1	-2.09843	-1.82096	-3.15168	-1.76436	-2.24572	-2.05165	-1.50468	-1.96516
A0A8I5ZMS1	146	Lmnb2	Lamin B2 OS=Rattus norvegicus OX=10116 GN=Lmnb2 PE=1 SV=1	-0.504064	-0.0794048	-3.64521	-1.39536	-1.36048	-1.37136	-0.993538	-1.11393
A0A8I5ZMT7	84	Carhsp1	Calcium regulated heat stable protein 1 OS=Rattus norvegicus OX=10116 GN=Carhsp1 PE=1 SV=1	-1.07815	-2.34602	-1.5537	-1.11849	-0.859962	-1.50145	-1.17736	-1.3266
A0A8L2Q886	207	Sugt1	SGT1 homolog, MIS12 kinetochore complex assembly cochaperone OS=Rattus norvegicus OX=10116 GN=Sugt1 PE=1 SV=1	-0.964594	-0.964897	-3.74542	-3.22161	-3.77918	-2.0289	-1.26607	-2.4844
A0A8I5ZN42	162	Erbin	Erbb2 interacting protein OS=Rattus norvegicus OX=10116 GN=Erbin PE=1 SV=1	-1.52768	-2.09859	-2.93356	-2.91115	-2.8098	-2.65322	-3.3035	-3.05171
A0A8I5ZN89	377	Gcdh	Glutaryl-CoA dehydrogenase, mitochondrial OS=Rattus norvegicus OX=10116 GN=Gcdh PE=1 SV=1	0.337978	-0.177818	0.0694618	0.151987	-3.99119	0.180111	0.0324802	0.0366735
D3ZCV0	91	Actn2	Actinin alpha 2 OS=Rattus norvegicus OX=10116 GN=Actn2 PE=1 SV=2	2.30642	2.01988	2.07799	2.5179	2.74051	1.98009	2.34161	1.7871
D3ZCV0	94	Actn2	Actinin alpha 2 OS=Rattus norvegicus OX=10116 GN=Actn2 PE=1 SV=2	0.122978	-0.224142	-3.08274	-4.03628	-3.63675	-1.16546	1.06372	-3.81355
D3ZCV0	401	Actn2	Actinin alpha 2 OS=Rattus norvegicus OX=10116 GN=Actn2 PE=1 SV=2	4.25165	4.2889	2.21218	2.94595	2.93697	3.72488	4.41477	3.03074
D3ZCV0	466	Actn2	Actinin alpha 2 OS=Rattus norvegicus OX=10116 GN=Actn2 PE=1 SV=2	2.39288	2.31004	1.69429	2.05665	2.82864	2.84847	2.75465	2.19447
D3ZCV0	730	Actn2	Actinin alpha 2 OS=Rattus norvegicus OX=10116 GN=Actn2 PE=1 SV=2	2.79991	2.55401	1.04531	1.85109	1.74196	2.57678	2.93231	2.00906
D3ZCV0	846	Actn2	Actinin alpha 2 OS=Rattus norvegicus OX=10116 GN=Actn2 PE=1 SV=2	1.23492	0.937096	0.617502	1.04748	1.28428	1.14953	1.08088	0.876738
D3ZCV0	77	Actn2	Actinin alpha 2 OS=Rattus norvegicus OX=10116 GN=Actn2 PE=1 SV=2	5.64277	5.42518	5.62866	5.38483	5.66708	5.12208	5.23662	5.37741
D3ZCV0	83	Actn2	Actinin alpha 2 OS=Rattus norvegicus OX=10116 GN=Actn2 PE=1 SV=2	4.43859	4.28717	3.30503	3.62795	3.64355	4.01489	4.42613	3.86337
D3ZCV0	208	Actn2	Actinin alpha 2 OS=Rattus norvegicus OX=10116 GN=Actn2 PE=1 SV=2	2.57412	2.22211	-1.64202	0.079072	-0.197023	1.48233	3.09888	0.907627
D3ZCV0	220	Actn2	Actinin alpha 2 OS=Rattus norvegicus OX=10116 GN=Actn2 PE=1 SV=2	2.90017	2.91314	1.7174	2.37145	2.20074	2.69391	3.06787	2.85341
D3ZCV0	183	Actn2	Actinin alpha 2 OS=Rattus norvegicus OX=10116 GN=Actn2 PE=1 SV=2	3.98007	3.7208	3.53377	3.71682	4.04814	3.94972	3.94011	3.94561
D3ZCV0	252	Actn2	Actinin alpha 2 OS=Rattus norvegicus OX=10116 GN=Actn2 PE=1 SV=2	4.2316	3.77427	3.82231	4.03975	4.23151	3.86411	3.96172	3.6681
D3ZCV0	693	Actn2	Actinin alpha 2 OS=Rattus norvegicus OX=10116 GN=Actn2 PE=1 SV=2	2.91895	2.64578	-3.32041	-0.970976	-3.50639	1.64714	2.80346	0.491388
D3ZCV0	386	Actn2	Actinin alpha 2 OS=Rattus norvegicus OX=10116 GN=Actn2 PE=1 SV=2	-2.91727	-2.37277	-3.11224	-2.96428	-2.43011	-1.849	-1.86643	-2.31288
D3ZCV0	480	Actn2	Actinin alpha 2 OS=Rattus norvegicus OX=10116 GN=Actn2 PE=1 SV=2	2.16561	2.00556	2.51127	2.47629	2.92681	2.57111	2.68683	2.63259
D3ZCV0	594	Actn2	Actinin alpha 2 OS=Rattus norvegicus OX=10116 GN=Actn2 PE=1 SV=2	2.6438	2.41504	-3.46168	2.14067	2.48616	1.85573	2.0072	2.25198
D3ZCV0	596	Actn2	Actinin alpha 2 OS=Rattus norvegicus OX=10116 GN=Actn2 PE=1 SV=2	4.82603	4.4366	4.76467	4.73438	4.95956	4.76133	4.61618	4.69933
D3ZCV0	390	Actn2	Actinin alpha 2 OS=Rattus norvegicus OX=10116 GN=Actn2 PE=1 SV=2	2.8256	2.56325	2.48889	1.94434	3.10455	2.84098	2.82872	2.89718
D3ZCV0	671	Actn2	Actinin alpha 2 OS=Rattus norvegicus OX=10116 GN=Actn2 PE=1 SV=2	2.88352	2.06586	1.76462	1.97462	2.70658	2.88841	2.83574	1.67937
D3ZCV0	299	Actn2	Actinin alpha 2 OS=Rattus norvegicus OX=10116 GN=Actn2 PE=1 SV=2	-0.36605	-2.90508	0.0284414	0.0160866	0.287251	-0.102268	-0.669847	-0.283266
A0A8I6ALV8	400	Tuba1b	Tubulin alpha chain OS=Rattus norvegicus OX=10116 GN=Tuba1b PE=3 SV=1	-0.765201	2.524	2.23016	2.75626	2.57984	2.92198	2.41385	2.62563
A0A8I6ALV8	393	Tuba1b	Tubulin alpha chain OS=Rattus norvegicus OX=10116 GN=Tuba1b PE=3 SV=1	2.87609	2.68769	1.30076	1.79797	1.76734	2.70689	3.02584	2.60891
A0A8I6ALV8	95	Tuba1b	Tubulin alpha chain OS=Rattus norvegicus OX=10116 GN=Tuba1b PE=3 SV=1	2.10387	1.48578	-2.83386	-2.61075	-3.84072	1.08993	2.55739	-2.46224
A0A8I6ALV8	369	Tuba1b	Tubulin alpha chain OS=Rattus norvegicus OX=10116 GN=Tuba1b PE=3 SV=1	-0.968081	-1.00314	-2.57521	-3.69105	-3.67969	-0.524374	-0.51761	-0.859104
A0A8I5ZNB2	329	G3bp2	G3BP stress granule assembly factor 2 OS=Rattus norvegicus OX=10116 GN=G3bp2 PE=1 SV=1	0.205609	0.090045	-2.39041	-1.471	-2.17798	-0.764548	-0.867177	-2.98825
A0A8I6ACT3	152	Naxd	ATP-dependent (S)-NAD(P)H-hydrate dehydratase OS=Rattus norvegicus OX=10116 GN=Naxd PE=1 SV=1	-3.27712	-3.38181	-2.18846	-4.09741	-2.32183	-1.48083	-2.56372	-1.70164
A0A8L2QPJ9	46	Vamp3	Vesicle-associated membrane protein 3 OS=Rattus norvegicus OX=10116 GN=Vamp3 PE=1 SV=1	-0.192777	-2.32306	-0.25712	-0.0428171	-0.0664253	0.488629	0.0571442	-0.072897
A0A8I6GCT9	557	Copa	Coatomer subunit alpha OS=Rattus norvegicus OX=10116 GN=Copa PE=1 SV=1	-0.122099	-2.11811	-3.54082	-0.419354	-0.241929	-0.292884	-3.07403	-0.335592
A0A8I5ZNH1	96	Chchd6	Coiled-coil-helix-coiled-coil-helix domain containing 6 OS=Rattus norvegicus OX=10116 GN=Chchd6 PE=1 SV=1	-0.363069	-0.598987	-0.981912	-0.834879	-0.696144	-1.07059	-3.21592	-0.783391
A0A8I5ZNH1	182	Chchd6	Coiled-coil-helix-coiled-coil-helix domain containing 6 OS=Rattus norvegicus OX=10116 GN=Chchd6 PE=1 SV=1	-1.65261	-2.69409	-2.54959	-2.44152	-1.94701	-1.56169	-1.95977	-2.20733
A0A8I6GK23	300	Septin9	Septin 9 OS=Rattus norvegicus OX=10116 GN=Septin9 PE=1 SV=1	-0.941963	-1.06561	-1.98656	-1.28342	-1.68158	-1.14067	-1.48236	-1.47366
A0A8I6A098	363	Smtn	Smoothelin OS=Rattus norvegicus OX=10116 GN=Smtn PE=1 SV=1	-2.51709	-1.52556	-1.69861	-1.69924	-1.35879	-2.53963	-1.91147	-2.59008
A0A8L2Q3B4	81	Cd48	Cd48 molecule OS=Rattus norvegicus OX=10116 GN=Cd48 PE=1 SV=1	0.516909	0.217107	-0.127411	0.113594	-3.69785	0.301131	0.267237	0.139811
A0A8I5ZNY6	252	Mrps27	Mitochondrial ribosomal protein S27 OS=Rattus norvegicus OX=10116 GN=Mrps27 PE=1 SV=1	-1.53122	-1.82941	-2.56537	-3.31019	-1.56815	-1.24023	-2.90499	-1.89375
A0A8I5ZP46	318	Pter	Phosphotriesterase-related protein OS=Rattus norvegicus OX=10116 GN=Pter PE=1 SV=1	-0.520215	-0.920905	-0.984824	-1.0248	-3.16997	-1.16292	-0.779612	-0.809937
A0A8I6ALV3	352	Itih3	Inter-alpha-trypsin inhibitor heavy chain H3 OS=Rattus norvegicus OX=10116 GN=Itih3 PE=1 SV=1	-1.12971	-1.38186	-1.17057	-1.58211	-3.67304	-0.703032	-0.792665	-0.812717
A0A8I6ALV3	338	Itih3	Inter-alpha-trypsin inhibitor heavy chain H3 OS=Rattus norvegicus OX=10116 GN=Itih3 PE=1 SV=1	-2.01342	-3.27409	-3.06972	-2.99069	-2.73169	-0.698019	-1.56558	-2.6853
A0A8I6ALV3	176	Itih3	Inter-alpha-trypsin inhibitor heavy chain H3 OS=Rattus norvegicus OX=10116 GN=Itih3 PE=1 SV=1	-2.80473	-2.80512	-0.969291	-2.60737	-0.73297	-0.514611	-0.75376	-3.58492
A0A8I6ANC3	217	Nherf2	Na(+)/H(+) exchange regulatory cofactor NHE-RF OS=Rattus norvegicus OX=10116 GN=Nherf2 PE=1 SV=1	0.391739	-0.00207424	0.0651436	0.324463	0.565063	0.138913	0.222029	0.0670519
A0A8I6ANC3	237	Nherf2	Na(+)/H(+) exchange regulatory cofactor NHE-RF OS=Rattus norvegicus OX=10116 GN=Nherf2 PE=1 SV=1	-0.242995	-2.38105	-0.948295	-0.779283	-0.810499	-3.48578	-0.459787	-0.96721
Q4VBH2	188	Trnt1	tRNA nucleotidyl transferase 1 OS=Rattus norvegicus OX=10116 GN=Trnt1 PE=1 SV=1	-1.12818	-1.6505	-1.31668	-3.40222	-1.47458	-1.56169	-1.76896	-1.76823
A0A8I5ZPZ0	108	Memo1	Protein MEMO1 OS=Rattus norvegicus OX=10116 GN=Memo1 PE=1 SV=1	-1.83524	-2.01336	-3.19273	-3.28385	-3.67222	-2.47203	-2.01857	-3.74279
D3ZQN7	1579	Lamb1	Laminin subunit beta 1 OS=Rattus norvegicus OX=10116 GN=Lamb1 PE=1 SV=3	1.29424	1.19532	1.39619	2.01099	1.57534	1.83344	1.9456	1.55043
D3ZQN7	215	Lamb1	Laminin subunit beta 1 OS=Rattus norvegicus OX=10116 GN=Lamb1 PE=1 SV=3	0.361313	0.34343	-1.05764	0.208687	-1.00906	-0.335034	0.116051	-0.213156
D3ZQN7	1208	Lamb1	Laminin subunit beta 1 OS=Rattus norvegicus OX=10116 GN=Lamb1 PE=1 SV=3	-2.24808	3.06208	2.49444	3.07941	2.40704	2.81412	3.34718	2.68207
D3ZQN7	1370	Lamb1	Laminin subunit beta 1 OS=Rattus norvegicus OX=10116 GN=Lamb1 PE=1 SV=3	-0.646656	-2.59098	-0.313274	-0.0949602	-0.760452	-0.393438	0.200382	-0.50621
D3ZQN7	1368	Lamb1	Laminin subunit beta 1 OS=Rattus norvegicus OX=10116 GN=Lamb1 PE=1 SV=3	2.4504	2.11987	2.10889	2.2193	1.9003	2.06615	2.11206	2.02532
D3ZQN7	239	Lamb1	Laminin subunit beta 1 OS=Rattus norvegicus OX=10116 GN=Lamb1 PE=1 SV=3	0.00806618	-0.520528	-2.42544	-0.70804	-2.11882	0.0442257	0.558904	-0.569154
D3ZQN7	229	Lamb1	Laminin subunit beta 1 OS=Rattus norvegicus OX=10116 GN=Lamb1 PE=1 SV=3	0.764889	0.477892	-0.428297	0.469631	-0.130538	0.631951	0.941836	0.381377
D3ZQN7	1708	Lamb1	Laminin subunit beta 1 OS=Rattus norvegicus OX=10116 GN=Lamb1 PE=1 SV=3	-0.177933	-0.196111	-1.08751	-0.0918846	-0.572328	-0.130347	0.060503	-0.943377
D3ZQN7	1469	Lamb1	Laminin subunit beta 1 OS=Rattus norvegicus OX=10116 GN=Lamb1 PE=1 SV=3	0.0953321	0.278738	-0.596654	0.0408745	-0.198528	0.114682	0.359014	0.155898
D3ZQN7	1659	Lamb1	Laminin subunit beta 1 OS=Rattus norvegicus OX=10116 GN=Lamb1 PE=1 SV=3	0.819351	-4.12477	0.915224	1.26251	-3.44268	1.32021	-2.73569	1.23614
D3ZQN7	1589	Lamb1	Laminin subunit beta 1 OS=Rattus norvegicus OX=10116 GN=Lamb1 PE=1 SV=3	-2.9755	-2.75891	-3.49109	-1.17021	-4.03852	-1.38414	-1.44498	-2.27629
D3ZQN7	158	Lamb1	Laminin subunit beta 1 OS=Rattus norvegicus OX=10116 GN=Lamb1 PE=1 SV=3	0.0572596	0.102386	-1.22225	-0.264297	-1.06662	-0.0256958	0.073391	-0.411164
D3ZQN7	1680	Lamb1	Laminin subunit beta 1 OS=Rattus norvegicus OX=10116 GN=Lamb1 PE=1 SV=3	-0.372066	-1.88997	-4.0082	-0.117305	-4.70438	0.341224	0.109201	-0.559514
A0A8I5ZQ29	57	Pank4	4'-phosphopantetheine phosphatase OS=Rattus norvegicus OX=10116 GN=Pank4 PE=1 SV=1	-0.696054	-1.07694	-1.57559	-1.26521	-1.27918	-1.04731	-1.33534	-1.31376
A0A8I5ZQ29	487	Pank4	4'-phosphopantetheine phosphatase OS=Rattus norvegicus OX=10116 GN=Pank4 PE=1 SV=1	-1.14567	-1.09311	-3.42063	-1.68512	-1.92097	-1.52999	-1.38487	-1.49888
A0A8I6GC87	144	Hnrnpm	Heterogeneous nuclear ribonucleoprotein M OS=Rattus norvegicus OX=10116 GN=Hnrnpm PE=1 SV=1	-1.19067	-1.38775	-1.29983	-3.35454	-0.617169	-1.13843	-0.8089	-1.45198
A0A8I5ZQ39	349	Cul4a	Cullin 4A OS=Rattus norvegicus OX=10116 GN=Cul4a PE=1 SV=1	-1.44485	-3.10618	-1.38291	-1.38804	-1.37881	-1.49536	-1.49163	-1.65475
A0A8I5ZQ39	568	Cul4a	Cullin 4A OS=Rattus norvegicus OX=10116 GN=Cul4a PE=1 SV=1	-1.56207	-2.7969	-2.0959	-2.00043	-1.74513	-1.42092	-3.26842	-1.94108
A0A8I5ZQ48	313	Prkar1a	cAMP-dependent protein kinase type I-alpha regulatory subunit OS=Rattus norvegicus OX=10116 GN=Prkar1a PE=1 SV=1	-0.39045	-3.07771	-2.96641	-3.19707	-0.302663	-0.664186	-0.383154	-2.57875
A0A8I5ZQ48	87	Prkar1a	cAMP-dependent protein kinase type I-alpha regulatory subunit OS=Rattus norvegicus OX=10116 GN=Prkar1a PE=1 SV=1	-1.73703	-3.42024	-0.637481	-1.34176	-0.471764	-2.59216	-2.9159	-1.0448
A0A8I5ZQ48	94	Prkar1a	cAMP-dependent protein kinase type I-alpha regulatory subunit OS=Rattus norvegicus OX=10116 GN=Prkar1a PE=1 SV=1	1.91759	1.85451	2.01327	2.04529	2.03262	1.74391	1.50419	2.0856
A0A8I5ZQ48	34	Prkar1a	cAMP-dependent protein kinase type I-alpha regulatory subunit OS=Rattus norvegicus OX=10116 GN=Prkar1a PE=1 SV=1	-0.749686	2.73965	-0.941341	-1.28415	-0.841473	-0.8143	-0.602159	-3.34251
A0A8I5ZQ48	186	Prkar1a	cAMP-dependent protein kinase type I-alpha regulatory subunit OS=Rattus norvegicus OX=10116 GN=Prkar1a PE=1 SV=1	1.76106	1.5925	1.40708	1.4711	1.56861	1.65243	1.58957	1.53977
A0A8I5ZQ48	225	Prkar1a	cAMP-dependent protein kinase type I-alpha regulatory subunit OS=Rattus norvegicus OX=10116 GN=Prkar1a PE=1 SV=1	-1.48559	-2.17191	-3.12681	-3.24978	-2.69531	-3.1595	-0.937769	-3.51747
A0A8I5ZQ53	167	Psme1	Proteasome activator complex subunit 1 OS=Rattus norvegicus OX=10116 GN=Psme1 PE=1 SV=1	0.39076	0.150207	0.018815	-0.0724783	0.148664	0.0703239	0.0373621	0.0132179
A0A8I5ZQ53	35	Psme1	Proteasome activator complex subunit 1 OS=Rattus norvegicus OX=10116 GN=Psme1 PE=1 SV=1	-2.9473	1.76781	0.863983	1.35143	1.21137	-3.97267	1.71157	1.69756
A0A8I5ZQ53	13	Psme1	Proteasome activator complex subunit 1 OS=Rattus norvegicus OX=10116 GN=Psme1 PE=1 SV=1	-0.78429	-1.14306	-2.98792	-1.49647	-1.35911	-2.03855	-0.501388	-0.265399
A0A8I5ZQ94	30	Txndc12	Thioredoxin domain-containing protein 12 OS=Rattus norvegicus OX=10116 GN=Txndc12 PE=1 SV=1	-1.64439	-1.76387	-4.08375	-2.1457	-2.25495	-2.02203	-4.11434	-1.55121
A0A8I5ZQ98	111	Pmpcb	Mitochondrial-processing peptidase subunit beta OS=Rattus norvegicus OX=10116 GN=Pmpcb PE=1 SV=1	-1.28677	0.379858	-2.27568	-1.45852	-2.39974	-2.11051	-1.66096	-1.52489
A0A8I5ZQ98	419	Pmpcb	Mitochondrial-processing peptidase subunit beta OS=Rattus norvegicus OX=10116 GN=Pmpcb PE=1 SV=1	-0.226355	-0.944304	-0.516905	-0.276598	-0.436016	-0.027029	-0.24545	-0.450632
A0A8I5ZQB5	86	Cnbp	CCHC-type zinc finger nucleic acid binding protein OS=Rattus norvegicus OX=10116 GN=Cnbp PE=1 SV=1	-2.71305	-4.14225	-3.1064	-2.89955	-4.52871	-3.70967	-3.24909	-3.43408
A0A8I5ZQB5	8	Cnbp	CCHC-type zinc finger nucleic acid binding protein OS=Rattus norvegicus OX=10116 GN=Cnbp PE=1 SV=1	0.615753	0.409859	0.0575132	0.000211716	0.0459871	0.285096	0.0248985	-0.0892525
Q6PDV7	30	Rpl10	Large ribosomal subunit protein uL16 OS=Rattus norvegicus OX=10116 GN=Rpl10 PE=1 SV=3	-2.00842	1.53069	1.59817	1.69515	2.00866	1.74095	-2.13303	1.7197
Q6PDV7	145	Rpl10	Large ribosomal subunit protein uL16 OS=Rattus norvegicus OX=10116 GN=Rpl10 PE=1 SV=3	-0.221631	-3.5428	-1.4775	-3.09334	-0.441524	-0.0329132	-0.360312	-0.801208
A0A8L2PZF0	199	Napa	NSF attachment protein alpha OS=Rattus norvegicus OX=10116 GN=Napa PE=1 SV=1	0.166129	0.124665	-1.45339	-0.461528	-0.677578	-0.248503	-0.302513	-0.491798
A0A8I5ZQL5	48	Acad8	Acyl-CoA dehydrogenase family, member 8 OS=Rattus norvegicus OX=10116 GN=Acad8 PE=1 SV=1	0.309381	0.249929	-3.06919	-1.37846	-2.00782	-0.929981	0.291867	-2.07504
A0A8I5ZQL5	220	Acad8	Acyl-CoA dehydrogenase family, member 8 OS=Rattus norvegicus OX=10116 GN=Acad8 PE=1 SV=1	0.192976	-0.236364	-3.14486	-2.73551	-2.92413	-1.56315	0.110721	-2.98463
A0A8I6AAV3	86	Rsu1	Ras suppressor protein 1 OS=Rattus norvegicus OX=10116 GN=Rsu1 PE=1 SV=1	0.323695	-0.180871	-0.534883	-0.18232	-0.273505	0.0376053	-0.0959558	-0.598967
A0A8I6AAV3	155	Rsu1	Ras suppressor protein 1 OS=Rattus norvegicus OX=10116 GN=Rsu1 PE=1 SV=1	2.69544	2.66311	1.47855	1.94205	1.56955	2.04986	2.253	1.81754
A0A8I5ZQM6	156	Apeh	Acylamino-acid-releasing enzyme OS=Rattus norvegicus OX=10116 GN=Apeh PE=4 SV=1	-0.149003	-0.204299	-1.12864	-0.612696	-1.14443	-0.733874	-3.08387	-0.489236
A0A8L2QFL2	305	Myo1c	Myosin 1C OS=Rattus norvegicus OX=10116 GN=Myo1c PE=1 SV=1	-0.532228	-1.08715	-0.45401	-0.243704	-0.24252	-2.98896	-0.487336	-3.15796
A0A8L2QFL2	449	Myo1c	Myosin 1C OS=Rattus norvegicus OX=10116 GN=Myo1c PE=1 SV=1	-0.365331	-2.87551	-0.321227	-0.600449	-0.239861	-0.70218	-0.588738	-0.696643
A0A8I5ZQQ3	209	Pdpr	Pyruvate dehydrogenase phosphatase regulatory subunit OS=Rattus norvegicus OX=10116 GN=Pdpr PE=1 SV=1	-3.43226	-1.92784	-2.59812	-1.97909	-3.33976	-1.23892	-1.93643	-1.86166
A0A8I5ZQQ3	914	Pdpr	Pyruvate dehydrogenase phosphatase regulatory subunit OS=Rattus norvegicus OX=10116 GN=Pdpr PE=1 SV=1	-1.3393	-1.21614	-1.7341	-2.63226	-2.33868	-1.40889	-2.62993	-1.7237
A0A8I5ZQQ3	917	Pdpr	Pyruvate dehydrogenase phosphatase regulatory subunit OS=Rattus norvegicus OX=10116 GN=Pdpr PE=1 SV=1	-2.09046	-1.55594	-1.39725	-2.21474	-1.51493	-1.88156	-1.6822	-1.75384
A0A8I5ZQQ3	267	Pdpr	Pyruvate dehydrogenase phosphatase regulatory subunit OS=Rattus norvegicus OX=10116 GN=Pdpr PE=1 SV=1	-2.15657	-2.15334	-1.49055	-2.08546	-2.02806	-1.94795	-2.10534	-2.01724
A0A8I6GKW8	28	Rab18	Ras-related protein Rab-18 OS=Rattus norvegicus OX=10116 GN=Rab18 PE=1 SV=1	-1.08837	-2.79211	-0.997513	-0.942407	-0.781842	-0.796446	-0.909927	-1.07857
A0A8I6ATR8	33	Ptges3	Prostaglandin E synthase 3 OS=Rattus norvegicus OX=10116 GN=Ptges3 PE=1 SV=1	0.227027	-0.146183	-0.830664	-0.133961	-0.185958	0.00957298	0.265578	-0.31651
A0A8I6A276	183	Sgta	Small glutamine rich tetratricopeptide repeat co-chaperone alpha OS=Rattus norvegicus OX=10116 GN=Sgta PE=1 SV=1	-3.34202	-0.999507	-1.48083	-1.13606	-0.994914	-1.27073	-1.30073	-1.02355
A0A8I6A276	95	Sgta	Small glutamine rich tetratricopeptide repeat co-chaperone alpha OS=Rattus norvegicus OX=10116 GN=Sgta PE=1 SV=1	-1.75782	-1.9482	-2.25414	-2.08212	-1.72484	-1.90742	-1.80727	-3.39988
A0A8L2Q8K1	48	Mpc1	Mitochondrial pyruvate carrier OS=Rattus norvegicus OX=10116 GN=Mpc1 PE=3 SV=1	3.02926	2.33043	2.63505	2.72869	2.93742	2.46351	2.44022	2.65489
A0A8L2Q8K1	81	Mpc1	Mitochondrial pyruvate carrier OS=Rattus norvegicus OX=10116 GN=Mpc1 PE=3 SV=1	-0.977882	-1.37687	-1.61534	-1.03838	-3.77	-0.745393	-0.801355	-1.10284
A0A8I5ZR52	554	Hspa9	Stress-70 protein, mitochondrial OS=Rattus norvegicus OX=10116 GN=Hspa9 PE=1 SV=1	0.58811	0.307461	-1.57968	-0.508162	-0.483472	0.23325	0.543086	-0.148183
A0A8I5ZR52	129	Hspa9	Stress-70 protein, mitochondrial OS=Rattus norvegicus OX=10116 GN=Hspa9 PE=1 SV=1	0.993036	0.74181	0.833721	1.12941	1.09764	1.23906	1.23906	1.20236
A0A8I5ZR52	134	Hspa9	Stress-70 protein, mitochondrial OS=Rattus norvegicus OX=10116 GN=Hspa9 PE=1 SV=1	2.22576	2.00479	-3.20159	-3.73364	2.32015	1.8475	-1.79319	-2.42365
A0A8I5ZR52	608	Hspa9	Stress-70 protein, mitochondrial OS=Rattus norvegicus OX=10116 GN=Hspa9 PE=1 SV=1	1.65407	1.37263	1.6486	1.84612	1.93243	1.94869	1.96302	1.78788
A0A8I5ZR52	291	Hspa9	Stress-70 protein, mitochondrial OS=Rattus norvegicus OX=10116 GN=Hspa9 PE=1 SV=1	1.89864	1.62286	0.513141	1.61537	1.00109	2.12918	2.09802	1.47799
A0A8I5ZR52	279	Hspa9	Stress-70 protein, mitochondrial OS=Rattus norvegicus OX=10116 GN=Hspa9 PE=1 SV=1	2.33838	1.95532	2.27433	2.19458	2.448	1.95846	2.0366	2.2467
A0A8I5ZR52	336	Hspa9	Stress-70 protein, mitochondrial OS=Rattus norvegicus OX=10116 GN=Hspa9 PE=1 SV=1	2.94722	2.60546	2.51723	2.71502	2.80758	2.70747	2.83501	2.77234
A0A8I5ZR52	644	Hspa9	Stress-70 protein, mitochondrial OS=Rattus norvegicus OX=10116 GN=Hspa9 PE=1 SV=1	1.70834	1.61213	1.13529	1.34368	1.37444	0.397658	0.403182	1.36317
A0A8I5ZR52	591	Hspa9	Stress-70 protein, mitochondrial OS=Rattus norvegicus OX=10116 GN=Hspa9 PE=1 SV=1	4.47555	4.08866	3.13616	3.96864	3.48995	4.07933	4.21557	3.84627
A0A8I5ZR52	166	Hspa9	Stress-70 protein, mitochondrial OS=Rattus norvegicus OX=10116 GN=Hspa9 PE=1 SV=1	4.1183	3.94726	3.20631	3.79921	3.58467	4.12196	3.82826	3.56758
A0A8I5ZR52	385	Hspa9	Stress-70 protein, mitochondrial OS=Rattus norvegicus OX=10116 GN=Hspa9 PE=1 SV=1	1.83782	1.74248	0.104332	0.991964	0.467572	1.54521	1.66166	1.08165
A0A8I5ZR52	67	Hspa9	Stress-70 protein, mitochondrial OS=Rattus norvegicus OX=10116 GN=Hspa9 PE=1 SV=1	2.76792	2.50138	2.46406	2.56964	2.99222	2.59385	2.64642	2.36358
A0A8I5ZR52	197	Hspa9	Stress-70 protein, mitochondrial OS=Rattus norvegicus OX=10116 GN=Hspa9 PE=1 SV=1	-2.57189	-2.43986	0.417306	0.781235	0.898793	1.30474	-3.30375	0.600264
A0A8I5ZR52	112	Hspa9	Stress-70 protein, mitochondrial OS=Rattus norvegicus OX=10116 GN=Hspa9 PE=1 SV=1	2.35319	1.95552	1.74675	1.88279	2.22213	2.55133	2.21959	1.79618
A0A8I5ZR52	126	Hspa9	Stress-70 protein, mitochondrial OS=Rattus norvegicus OX=10116 GN=Hspa9 PE=1 SV=1	-1.49256	-3.38076	-1.28762	-1.1302	-1.33723	-1.19775	-1.14141	-1.56627
A0A8I5ZR52	359	Hspa9	Stress-70 protein, mitochondrial OS=Rattus norvegicus OX=10116 GN=Hspa9 PE=1 SV=1	1.6075	1.29649	-0.365138	0.494726	0.368448	1.15764	1.46325	0.713364
A0A8I5ZR55	428	Gdi1	Rab GDP dissociation inhibitor OS=Rattus norvegicus OX=10116 GN=Gdi1 PE=1 SV=1	-1.19552	-0.89099	-3.51961	-3.55493	-3.42248	-1.84618	-0.732763	-2.8493
A0A8I6AIV7	306	Ecpas	Ecm29 proteasome adaptor and scaffold OS=Rattus norvegicus OX=10116 GN=Ecpas PE=1 SV=1	-1.87255	-2.57941	-4.12922	-3.40385	-2.03329	-1.82241	-1.68142	-1.98563
A0A8I6AN99	48	Ubb-ps1	Ubiquitin B, pseudogene 1 OS=Rattus norvegicus OX=10116 GN=Ubb-ps1 PE=4 SV=1	6.09658	6.03079	5.67477	5.8908	5.93811	5.9489	6.08264	6.05225
A0A8I6AN99	6	Ubb-ps1	Ubiquitin B, pseudogene 1 OS=Rattus norvegicus OX=10116 GN=Ubb-ps1 PE=4 SV=1	3.97298	3.91495	3.03187	3.60606	3.36285	3.80313	4.31065	3.65301
A0A8I6AN99	27	Ubb-ps1	Ubiquitin B, pseudogene 1 OS=Rattus norvegicus OX=10116 GN=Ubb-ps1 PE=4 SV=1	1.82945	1.54702	-0.388133	1.64061	0.706254	1.75447	2.16006	1.13437
Q5XFX0	153	Tagln2	Transgelin-2 OS=Rattus norvegicus OX=10116 GN=Tagln2 PE=1 SV=1	0.0534744	-0.0247021	-2.45681	-2.64876	-2.29427	-2.27319	0.238917	-2.88774
Q5XFX0	17	Tagln2	Transgelin-2 OS=Rattus norvegicus OX=10116 GN=Tagln2 PE=1 SV=1	0.0867157	-0.656529	0.154981	0.265137	0.429878	0.434093	0.508771	0.166462
A0A8I5ZSM8	366	Gripap1	GRIP1 associated protein 1 OS=Rattus norvegicus OX=10116 GN=Gripap1 PE=1 SV=1	-0.154022	-2.88125	-0.550207	-0.45648	-0.339207	-0.75121	-3.05278	-0.834631
A0A8I5ZRQ1	526	Map4	Microtubule-associated protein OS=Rattus norvegicus OX=10116 GN=Map4 PE=1 SV=1	-3.55795	3.04958	3.13918	3.19657	3.44338	3.03115	3.02647	3.44305
A0A8I5ZRQ1	532	Map4	Microtubule-associated protein OS=Rattus norvegicus OX=10116 GN=Map4 PE=1 SV=1	-2.66732	3.13694	3.26455	3.19657	3.54743	3.1715	3.12393	3.52875
A0A8I5ZRS9	86	Apoc1	Apolipoprotein C1 OS=Rattus norvegicus OX=10116 GN=Apoc1 PE=1 SV=1	-2.37676	-1.65563	-3.53374	-1.0462	-1.02678	-0.861537	-0.777877	-1.47341
A0A8I5ZRS9	68	Apoc1	Apolipoprotein C1 OS=Rattus norvegicus OX=10116 GN=Apoc1 PE=1 SV=1	0.989248	0.29788	0.597522	0.443088	0.444077	0.594623	0.675668	0.320822
A0A8I6AQE8	104	Pdap1	PDGFA associated protein 1 OS=Rattus norvegicus OX=10116 GN=Pdap1 PE=1 SV=1	0.0900736	-3.1223	-0.624122	-0.552566	-0.297198	-2.00061	-2.47193	-2.23532
A0A8I6AQE8	136	Pdap1	PDGFA associated protein 1 OS=Rattus norvegicus OX=10116 GN=Pdap1 PE=1 SV=1	-0.972837	-0.917817	-0.442812	-0.466468	-0.532767	-0.465356	-0.695066	-2.42617
A0A8I6AQE8	125	Pdap1	PDGFA associated protein 1 OS=Rattus norvegicus OX=10116 GN=Pdap1 PE=1 SV=1	-2.29359	-2.79807	-2.27903	-3.08102	-2.50024	-2.64225	-2.63128	-4.31578
A0A8I5ZS24	234	ENSRNOG00000062927	Histone H2A OS=Rattus norvegicus OX=10116 GN=ENSRNOG00000062927 PE=3 SV=1	0.183207	1.36691	0.385603	1.28659	0.423437	1.41374	0.344687	1.24928
A0A8I5ZS24	204	ENSRNOG00000062927	Histone H2A OS=Rattus norvegicus OX=10116 GN=ENSRNOG00000062927 PE=3 SV=1	0.202074	-3.57321	-0.34919	0.540539	0.0866737	0.532914	0.262164	0.111938
A0A8I5ZS24	227	ENSRNOG00000062927	Histone H2A OS=Rattus norvegicus OX=10116 GN=ENSRNOG00000062927 PE=3 SV=1	1.44529	1.11395	-3.00564	-2.6915	-3.78443	-0.470872	2.25443	-0.841474
A0A8I6A5S3	116	Rab5a	RAB5A, member RAS oncogene family OS=Rattus norvegicus OX=10116 GN=Rab5a PE=1 SV=1	-2.44763	-1.0372	-1.65356	-1.7248	-1.36748	-1.5326	-1.4243	-1.32069
A0A8I5ZS87	558	Por	NADPH--cytochrome P450 reductase OS=Rattus norvegicus OX=10116 GN=Por PE=1 SV=1	-0.928097	-1.20141	-1.48083	-1.32068	-0.799632	-1.06602	-1.07036	-0.939414
A0A8I5ZS87	566	Por	NADPH--cytochrome P450 reductase OS=Rattus norvegicus OX=10116 GN=Por PE=1 SV=1	-2.91214	-3.14379	-4.17738	-3.03853	-2.36746	-2.64805	-2.85255	-3.10185
Q9WTT7	383	Bzw2	eIF5-mimic protein 1 OS=Rattus norvegicus OX=10116 GN=Bzw2 PE=1 SV=1	-0.211679	-0.67437	-0.507751	-0.549142	-0.187666	-0.589671	-0.379737	-0.280249
A0A8I5ZSM4	572	Tgfbi	Transforming growth factor-beta-induced protein ig-h3 OS=Rattus norvegicus OX=10116 GN=Tgfbi PE=1 SV=1	-1.89998	-2.68597	-3.05335	-2.29688	-2.0112	-2.96014	-1.65906	-2.89551
A0A8I5ZSM6	234	Tsg101	Tumor susceptibility 101 OS=Rattus norvegicus OX=10116 GN=Tsg101 PE=1 SV=1	-1.13736	-1.50945	-3.69926	-3.66924	-3.41134	-0.586608	-1.72105	-1.67151
A0A8I5ZSM6	259	Tsg101	Tumor susceptibility 101 OS=Rattus norvegicus OX=10116 GN=Tsg101 PE=1 SV=1	0.226097	-0.118514	0.197686	0.0252714	-3.50269	0.288985	-0.0374012	0.00149441
A0A8I6GEP3	12	Ywhae	14-3-3 protein epsilon OS=Rattus norvegicus OX=10116 GN=Ywhae PE=1 SV=1	-0.0732689	0.0270109	-3.19498	-3.19061	-3.98691	-0.148976	-0.121891	-2.37522
A0A8I6GEP3	118	Ywhae	14-3-3 protein epsilon OS=Rattus norvegicus OX=10116 GN=Ywhae PE=1 SV=1	2.79236	2.79417	1.38778	1.87263	1.88507	2.69413	2.87985	2.50442
A0A8I6GEP3	69	Ywhae	14-3-3 protein epsilon OS=Rattus norvegicus OX=10116 GN=Ywhae PE=1 SV=1	1.58805	1.43387	1.38536	1.79237	1.78966	2.21606	1.76843	1.5226
A0A8I6GEP3	125	Ywhae	14-3-3 protein epsilon OS=Rattus norvegicus OX=10116 GN=Ywhae PE=1 SV=1	2.69987	2.58007	2.33676	2.29348	2.46853	2.30398	2.36471	2.42729
A0A8I6GEP3	50	Ywhae	14-3-3 protein epsilon OS=Rattus norvegicus OX=10116 GN=Ywhae PE=1 SV=1	2.73326	2.52079	0.507083	1.47558	0.517249	1.98502	2.51599	1.39775
A0A8I6GEP3	28	Ywhae	14-3-3 protein epsilon OS=Rattus norvegicus OX=10116 GN=Ywhae PE=1 SV=1	1.74525	1.63801	0.851559	1.70663	1.30808	2.24785	2.07752	1.64172
A0A8I5ZSP9	341	Kyat1	Kynurenine aminotransferase 1 OS=Rattus norvegicus OX=10116 GN=Kyat1 PE=1 SV=1	-1.40981	-1.64287	-1.51831	-2.1596	-1.33085	-2.12974	-1.2755	-1.53171
A0A8I5ZSU6	339	Coro1b	Coronin OS=Rattus norvegicus OX=10116 GN=Coro1b PE=1 SV=1	0.689075	0.216728	0.493919	0.33617	0.592786	0.257995	0.337806	0.510281
A0A8I5ZSU6	458	Coro1b	Coronin OS=Rattus norvegicus OX=10116 GN=Coro1b PE=1 SV=1	-1.81802	-2.08941	-3.69545	-3.40606	-4.23035	-2.32145	-1.87804	-1.70739
P51635	153	Akr1a1	Aldo-keto reductase family 1 member A1 OS=Rattus norvegicus OX=10116 GN=Akr1a1 PE=1 SV=2	-2.81312	-0.827292	-2.89333	-1.76467	-2.46199	-0.902463	-0.626211	-1.6006
P51635	157	Akr1a1	Aldo-keto reductase family 1 member A1 OS=Rattus norvegicus OX=10116 GN=Akr1a1 PE=1 SV=2	-0.186033	-0.328779	-1.70534	-1.02764	-1.34825	-3.08841	-0.390085	-0.663628
P51635	85	Akr1a1	Aldo-keto reductase family 1 member A1 OS=Rattus norvegicus OX=10116 GN=Akr1a1 PE=1 SV=2	-0.876996	-0.88763	-1.7967	-1.33294	-1.41979	-0.882847	-1.18642	-1.17251
P51635	134	Akr1a1	Aldo-keto reductase family 1 member A1 OS=Rattus norvegicus OX=10116 GN=Akr1a1 PE=1 SV=2	-1.50391	-1.80983	-2.6671	-2.08237	-2.1049	-2.00943	-2.3515	-2.06725
P51635	141	Akr1a1	Aldo-keto reductase family 1 member A1 OS=Rattus norvegicus OX=10116 GN=Akr1a1 PE=1 SV=2	-0.519176	-1.09095	-1.41164	-1.30966	-1.15246	-0.394739	-1.08062	-1.07927
A0A8I5ZT72	144	Cfl1	Cofilin-1 OS=Rattus norvegicus OX=10116 GN=Cfl1 PE=1 SV=1	0.0956717	-0.0165253	-2.31111	-0.437407	0.234456	-0.256929	0.019166	-0.444718
A0A8I5ZT72	30	Cfl1	Cofilin-1 OS=Rattus norvegicus OX=10116 GN=Cfl1 PE=1 SV=1	0.606806	0.559998	-2.52951	-2.64031	1.0245	-3.81979	1.06176	-2.27138
A0A8I5ZT72	121	Cfl1	Cofilin-1 OS=Rattus norvegicus OX=10116 GN=Cfl1 PE=1 SV=1	0.918224	0.63167	0.452255	0.909184	0.874261	1.28278	1.15944	0.853142
A0A8I5ZT72	114	Cfl1	Cofilin-1 OS=Rattus norvegicus OX=10116 GN=Cfl1 PE=1 SV=1	-2.25219	0.196583	0.728537	0.837891	1.02241	0.900167	1.16335	1.07981
A0A8I5ZT72	19	Cfl1	Cofilin-1 OS=Rattus norvegicus OX=10116 GN=Cfl1 PE=1 SV=1	0.125435	-0.179021	0.562613	0.257616	0.792296	-0.00279713	-0.115274	-0.0436897
A0A8I5ZT72	92	Cfl1	Cofilin-1 OS=Rattus norvegicus OX=10116 GN=Cfl1 PE=1 SV=1	2.59232	2.31853	1.81063	2.15928	2.16626	2.49622	2.38834	2.15829
A0A8I5ZT81	193	Gnao1	Guanine nucleotide-binding protein G(o) subunit alpha OS=Rattus norvegicus OX=10116 GN=Gnao1 PE=3 SV=1	-0.255162	-0.30598	-3.07364	-4.39863	-3.51397	-1.60779	-0.447139	-2.68037
D4A7F2	5	Mycbp	Myc binding protein OS=Rattus norvegicus OX=10116 GN=Mycbp PE=3 SV=2	-1.01545	-2.45254	-1.76286	-1.52396	-0.84293	-1.09743	-1.1071	-1.6265
A0A8L2QPS4	78	Pcyt2	ethanolamine-phosphate cytidylyltransferase OS=Rattus norvegicus OX=10116 GN=Pcyt2 PE=1 SV=1	-1.64805	-2.35496	-3.03649	-2.50289	-3.34056	-2.81069	-2.04212	-2.16619
D4A104	133	Mrpl45	Large ribosomal subunit protein mL45 OS=Rattus norvegicus OX=10116 GN=Mrpl45 PE=3 SV=1	-0.854277	-1.21169	-1.2198	-0.466258	-1.06924	-1.05309	-3.12571	-1.09828
A0A8I6A3Y3	749	Nrp1	Neuropilin OS=Rattus norvegicus OX=10116 GN=Nrp1 PE=1 SV=1	-2.30526	-2.63753	-2.434	-3.43576	-2.74399	-2.50109	-3.1198	-2.45268
A0A8I6A9N3	126	Taldo1	Transaldolase OS=Rattus norvegicus OX=10116 GN=Taldo1 PE=1 SV=1	-0.937682	-0.812242	-0.418233	-3.73794	-0.803773	-0.685232	-0.514562	-0.620552
A0A8I6A9N3	215	Taldo1	Transaldolase OS=Rattus norvegicus OX=10116 GN=Taldo1 PE=1 SV=1	-0.145328	-2.92978	-2.94848	-0.397001	-0.188806	-0.304412	-0.258304	-0.123833
A0A8I6A9N3	105	Taldo1	Transaldolase OS=Rattus norvegicus OX=10116 GN=Taldo1 PE=1 SV=1	1.63686	1.53785	-0.226022	1.06384	0.392292	1.14572	1.60466	1.03736
A0A8I6A9N3	209	Taldo1	Transaldolase OS=Rattus norvegicus OX=10116 GN=Taldo1 PE=1 SV=1	-3.06203	-3.44271	-0.790255	-0.158412	-2.76825	-0.544822	-0.1601	-3.75448
A0A8I5ZX95	56	Nudt21	Cleavage and polyadenylation specificity factor subunit 5 OS=Rattus norvegicus OX=10116 GN=Nudt21 PE=1 SV=1	-0.261568	-0.61545	-1.59634	-0.732693	-0.556888	-0.0639458	-3.01447	-0.846197
A0A8I5ZTF1	8	Ube2d3	Ubiquitin-conjugating enzyme E2 D3 OS=Rattus norvegicus OX=10116 GN=Ube2d3 PE=3 SV=1	-2.53537	-3.10677	-2.37036	-3.05553	-2.06289	-2.68733	-2.12711	-2.26145
A0A8I5ZTF1	128	Ube2d3	Ubiquitin-conjugating enzyme E2 D3 OS=Rattus norvegicus OX=10116 GN=Ube2d3 PE=3 SV=1	-1.93368	-2.2515	-1.72341	-1.76745	-1.97512	-2.19049	-3.55331	-3.66292
A0A8I5ZTF9	62	Akr1b1	Aldo-keto reductase family 1 member B1 OS=Rattus norvegicus OX=10116 GN=Akr1b1 PE=1 SV=1	-2.80405	-2.21062	-3.65041	-2.02677	-2.87881	-2.0862	-1.95097	-3.39408
A0A8I5ZTF9	64	Akr1b1	Aldo-keto reductase family 1 member B1 OS=Rattus norvegicus OX=10116 GN=Akr1b1 PE=1 SV=1	-3.16894	2.03147	2.68804	2.59989	2.75354	2.28284	2.55739	2.78224
A0A8I5ZTF9	282	Akr1b1	Aldo-keto reductase family 1 member B1 OS=Rattus norvegicus OX=10116 GN=Akr1b1 PE=1 SV=1	2.93619	2.69203	2.64988	2.72497	2.75762	2.44155	2.57978	2.50868
A0A8I5ZTF9	69	Akr1b1	Aldo-keto reductase family 1 member B1 OS=Rattus norvegicus OX=10116 GN=Akr1b1 PE=1 SV=1	-0.151821	-1.02549	-3.07204	-3.83438	-0.492853	-0.645398	-0.452177	-0.547881
A0A8I5ZTF9	90	Akr1b1	Aldo-keto reductase family 1 member B1 OS=Rattus norvegicus OX=10116 GN=Akr1b1 PE=1 SV=1	-2.71093	-3.08479	-3.16091	-1.75654	-1.48995	-2.02037	-2.7217	-2.31969
A0A8I5ZTF9	237	Akr1b1	Aldo-keto reductase family 1 member B1 OS=Rattus norvegicus OX=10116 GN=Akr1b1 PE=1 SV=1	4.27374	3.94457	3.98705	4.13659	4.10139	3.9988	3.91239	4.12891
A0A8I5ZTF9	280	Akr1b1	Aldo-keto reductase family 1 member B1 OS=Rattus norvegicus OX=10116 GN=Akr1b1 PE=1 SV=1	-1.57867	-0.368178	-1.86711	-1.53359	-1.64085	-2.05975	-1.30241	-1.61399
A0A8I5ZTF9	169	Akr1b1	Aldo-keto reductase family 1 member B1 OS=Rattus norvegicus OX=10116 GN=Akr1b1 PE=1 SV=1	2.15913	2.04252	-1.25243	-3.64376	-3.66028	1.36418	1.93213	0.483152
A0A8I5ZTG2	122	Prpf19	Pre-mRNA-processing factor 19 OS=Rattus norvegicus OX=10116 GN=Prpf19 PE=1 SV=1	-0.609367	-1.04675	-0.61695	-3.23013	-0.31241	-2.70045	-0.716102	-0.569598
A0A8I5ZTN5	134	Adsl	Adenylosuccinate lyase OS=Rattus norvegicus OX=10116 GN=Adsl PE=3 SV=1	0.32659	-0.755048	-3.00135	-2.34362	-3.37504	-2.41846	0.324729	-2.78955
A0A8I5ZTN5	35	Adsl	Adenylosuccinate lyase OS=Rattus norvegicus OX=10116 GN=Adsl PE=3 SV=1	-3.03284	-4.43417	-3.06073	-0.47294	-2.71733	-0.644124	-0.407452	-0.497023
D4A2G9	68	Ranbp1	RAN binding protein 1 OS=Rattus norvegicus OX=10116 GN=Ranbp1 PE=1 SV=2	1.208	1.13157	-0.563156	0.489548	0.176726	1.06274	1.10573	0.774887
A0A8I5ZTY1	44	Hspa4	Heat shock 70 kDa protein 4 OS=Rattus norvegicus OX=10116 GN=Hspa4 PE=1 SV=1	-3.23041	-3.47323	-3.84082	-2.78386	-2.64887	-1.88414	-1.97612	-3.28246
A0A8I5ZTY1	388	Hspa4	Heat shock 70 kDa protein 4 OS=Rattus norvegicus OX=10116 GN=Hspa4 PE=1 SV=1	0.934706	1.11778	-3.54697	-0.738859	-1.47937	-0.135517	0.589683	-0.429897
A0A8I5ZTY1	126	Hspa4	Heat shock 70 kDa protein 4 OS=Rattus norvegicus OX=10116 GN=Hspa4 PE=1 SV=1	0.432512	-2.72099	0.776745	0.77961	0.900887	0.496036	0.255036	0.889999
A0A8I5ZTY1	221	Hspa4	Heat shock 70 kDa protein 4 OS=Rattus norvegicus OX=10116 GN=Hspa4 PE=1 SV=1	-0.0364408	-0.0285301	-4.1219	-3.31484	-2.55315	-1.88596	-0.0158005	-3.84767
A0A8I5ZTY1	68	Hspa4	Heat shock 70 kDa protein 4 OS=Rattus norvegicus OX=10116 GN=Hspa4 PE=1 SV=1	-1.02008	-1.38978	-0.77481	-1.17637	-1.31669	-1.45068	-2.61765	-1.13466
A0A8I5ZTY1	675	Hspa4	Heat shock 70 kDa protein 4 OS=Rattus norvegicus OX=10116 GN=Hspa4 PE=1 SV=1	0.477383	0.283728	-4.26088	-3.08627	0.905951	-2.55191	0.712991	-2.36665
A0A8I5ZTZ9	128	Col6a2	Collagen type VI alpha 2 chain OS=Rattus norvegicus OX=10116 GN=Col6a2 PE=1 SV=1	1.80961	1.36127	2.09787	2.14466	1.12458	2.01673	1.99566	1.96209
A0A8I5ZTZ9	661	Col6a2	Collagen type VI alpha 2 chain OS=Rattus norvegicus OX=10116 GN=Col6a2 PE=1 SV=1	-0.252601	-2.98125	0.0428467	-2.89196	-2.75684	-2.35423	0.267169	0.032937
A0A8I5ZTZ9	724	Col6a2	Collagen type VI alpha 2 chain OS=Rattus norvegicus OX=10116 GN=Col6a2 PE=1 SV=1	-1.25001	-2.96942	-1.44897	-3.33241	-3.29436	-0.315126	-2.33847	-1.52825
A0A8I5ZTZ9	859	Col6a2	Collagen type VI alpha 2 chain OS=Rattus norvegicus OX=10116 GN=Col6a2 PE=1 SV=1	0.638832	0.02528	0.573636	0.631432	-0.418782	1.01716	0.728612	0.669701
A0A8I5ZTZ9	247	Col6a2	Collagen type VI alpha 2 chain OS=Rattus norvegicus OX=10116 GN=Col6a2 PE=1 SV=1	-1.98997	-1.99547	-3.27179	-2.63733	-2.64592	-4.22638	-2.94905	-4.37956
A0A8I5ZTZ9	696	Col6a2	Collagen type VI alpha 2 chain OS=Rattus norvegicus OX=10116 GN=Col6a2 PE=1 SV=1	1.22684	0.640442	1.19042	1.44848	0.168907	1.53028	1.23871	1.34162
D4ACB8	459	Cct8	T-complex protein 1 subunit theta OS=Rattus norvegicus OX=10116 GN=Cct8 PE=3 SV=1	-1.21048	-2.62714	-3.51765	-1.49973	-0.673734	-2.69283	-1.21639	-2.29628
D4ACB8	400	Cct8	T-complex protein 1 subunit theta OS=Rattus norvegicus OX=10116 GN=Cct8 PE=3 SV=1	1.11293	0.75724	-0.933951	-0.263933	-0.522404	0.1464	0.835328	0.000987053
D4ACB8	235	Cct8	T-complex protein 1 subunit theta OS=Rattus norvegicus OX=10116 GN=Cct8 PE=3 SV=1	-2.34595	-2.67031	-2.32893	-2.19919	-2.25432	-2.36115	-2.17231	-2.5061
D4ACB8	171	Cct8	T-complex protein 1 subunit theta OS=Rattus norvegicus OX=10116 GN=Cct8 PE=3 SV=1	-0.146995	0.0880718	-3.86059	-2.27223	-3.48492	-1.24546	-0.376718	-2.15549
A0A8I5ZU30	207	Tars2	threonine--tRNA ligase OS=Rattus norvegicus OX=10116 GN=Tars2 PE=1 SV=1	1.1605	1.00943	-0.992061	-0.256953	-0.665282	-1.828	0.790544	0.238144
G3V6W6	194	Psmc6	Proteasome 26S subunit, ATPase 6 OS=Rattus norvegicus OX=10116 GN=Psmc6 PE=1 SV=1	-1.99029	-1.11882	-3.34623	-0.947841	-2.58028	-0.173649	-0.249473	-0.727853
G3V6W6	34	Psmc6	Proteasome 26S subunit, ATPase 6 OS=Rattus norvegicus OX=10116 GN=Psmc6 PE=1 SV=1	2.33788	1.99422	2.27824	2.11673	2.36634	2.0027	2.05651	2.08469
A0A8I5ZU77	285	Dglucy	D-glutamate cyclase OS=Rattus norvegicus OX=10116 GN=Dglucy PE=1 SV=1	-2.73422	-2.01797	-3.51116	-2.41554	-2.79501	-1.66969	-0.800022	-2.11322
A0A8I5ZUN3	14539	Ttn	Titin OS=Rattus norvegicus OX=10116 GN=Ttn PE=1 SV=1	-1.41471	-2.11657	-3.56807	-1.02758	-1.35976	-1.28067	-1.00397	-1.82559
A0A8I5ZUN3	24745	Ttn	Titin OS=Rattus norvegicus OX=10116 GN=Ttn PE=1 SV=1	-0.475664	-0.130239	-3.41328	-0.557247	-1.28732	-0.830719	0.631509	-0.565919
A0A8I5ZUN3	23655	Ttn	Titin OS=Rattus norvegicus OX=10116 GN=Ttn PE=1 SV=1	0.559948	0.795	0.170739	0.68261	0.333081	-0.0747566	0.599797	0.367791
A0A8I5ZUN3	19711	Ttn	Titin OS=Rattus norvegicus OX=10116 GN=Ttn PE=1 SV=1	1.07158	1.36309	0.624822	0.966036	1.09354	0.946362	0.929406	0.51458
A0A8I5ZUN3	19878	Ttn	Titin OS=Rattus norvegicus OX=10116 GN=Ttn PE=1 SV=1	-0.329452	-2.3486	-0.380123	-0.150237	0.00511742	0.023385	0.0752335	-0.312345
A0A8I5ZUN3	30202	Ttn	Titin OS=Rattus norvegicus OX=10116 GN=Ttn PE=1 SV=1	0.295176	0.268124	-2.47181	-0.521649	-0.469512	0.118896	-3.05944	0.413863
A0A8I5ZUN3	30210	Ttn	Titin OS=Rattus norvegicus OX=10116 GN=Ttn PE=1 SV=1	2.44329	2.40626	2.42698	2.28317	2.46378	2.02769	2.26203	2.35015
A0A8I5ZUN3	14935	Ttn	Titin OS=Rattus norvegicus OX=10116 GN=Ttn PE=1 SV=1	3.08071	3.24403	2.35552	2.74086	2.61261	2.89147	2.61344	2.87003
A0A8I5ZUN3	27991	Ttn	Titin OS=Rattus norvegicus OX=10116 GN=Ttn PE=1 SV=1	-0.464805	-0.607649	-4.07376	-1.53967	-1.46808	-3.464	-2.40003	-0.764216
A0A8I5ZUN3	29947	Ttn	Titin OS=Rattus norvegicus OX=10116 GN=Ttn PE=1 SV=1	-0.492244	-0.653714	-4.00974	-2.5194	-3.6013	-0.37543	-0.207467	-1.26378
A0A8I5ZUN3	29954	Ttn	Titin OS=Rattus norvegicus OX=10116 GN=Ttn PE=1 SV=1	2.54998	2.19843	2.21642	2.40645	2.5055	2.24318	2.22375	2.29198
A0A8I5ZUN3	31485	Ttn	Titin OS=Rattus norvegicus OX=10116 GN=Ttn PE=1 SV=1	0.855968	0.336754	0.744848	0.897875	1.21353	0.886487	1.09591	1.37878
A0A8I5ZUN3	523	Ttn	Titin OS=Rattus norvegicus OX=10116 GN=Ttn PE=1 SV=1	4.55138	4.54182	4.27811	4.35969	4.42642	4.28639	4.22423	4.4016
A0A8I5ZUN3	28808	Ttn	Titin OS=Rattus norvegicus OX=10116 GN=Ttn PE=1 SV=1	-0.917678	-0.408134	-2.36815	-1.58057	-1.21298	-0.829891	-0.52644	-0.703201
A0A8I5ZUN3	16135	Ttn	Titin OS=Rattus norvegicus OX=10116 GN=Ttn PE=1 SV=1	-3.44791	-2.81861	-2.25812	-2.08263	-1.55505	-1.85563	-2.54108	-1.79341
A0A8I5ZUN3	30983	Ttn	Titin OS=Rattus norvegicus OX=10116 GN=Ttn PE=1 SV=1	-2.74884	-3.44079	-4.31037	0.340683	0.740331	0.493289	0.320161	0.782938
A0A8I5ZUN3	28395	Ttn	Titin OS=Rattus norvegicus OX=10116 GN=Ttn PE=1 SV=1	-0.275986	-0.195279	-3.15931	-1.14953	-0.831204	-0.37747	-0.167171	-0.544737
A0A8I5ZUN3	28403	Ttn	Titin OS=Rattus norvegicus OX=10116 GN=Ttn PE=1 SV=1	-0.032527	0.143207	0.351236	0.608782	0.535542	0.612132	0.564494	0.62318
A0A8I5ZUN3	28407	Ttn	Titin OS=Rattus norvegicus OX=10116 GN=Ttn PE=1 SV=1	2.67344	2.52755	1.43653	1.71766	1.64824	2.16972	2.41487	2.30916
A0A8I5ZUN3	21079	Ttn	Titin OS=Rattus norvegicus OX=10116 GN=Ttn PE=1 SV=1	-0.895091	-0.632184	-1.44936	-0.644889	-0.342175	-0.191253	-3.72313	-1.02738
A0A8I5ZUN3	28791	Ttn	Titin OS=Rattus norvegicus OX=10116 GN=Ttn PE=1 SV=1	0.349913	-2.04051	0.336729	0.505329	0.768237	0.54872	0.559941	0.701624
A0A8I5ZUN3	17788	Ttn	Titin OS=Rattus norvegicus OX=10116 GN=Ttn PE=1 SV=1	-1.29461	-1.35808	-1.12351	-1.07155	-0.740471	-1.20317	-1.03706	-1.05589
A0A8I5ZUN3	17794	Ttn	Titin OS=Rattus norvegicus OX=10116 GN=Ttn PE=1 SV=1	1.06613	0.867491	1.11366	1.07024	1.3204	0.854505	1.00747	1.15547
A0A8I5ZUN3	34849	Ttn	Titin OS=Rattus norvegicus OX=10116 GN=Ttn PE=1 SV=1	-0.74622	-1.06991	-0.731365	-0.485634	-0.179749	-0.570958	-0.247817	-0.266693
A0A8I5ZUN3	1675	Ttn	Titin OS=Rattus norvegicus OX=10116 GN=Ttn PE=1 SV=1	-0.134937	-0.336057	-0.821214	-0.205895	-0.340117	0.31212	0.527472	0.230313
A0A8I5ZUN3	486	Ttn	Titin OS=Rattus norvegicus OX=10116 GN=Ttn PE=1 SV=1	2.39595	2.05517	2.56026	2.60269	2.83351	2.56782	2.60376	2.51466
A0A8I5ZUN3	532	Ttn	Titin OS=Rattus norvegicus OX=10116 GN=Ttn PE=1 SV=1	0.28248	-0.467279	0.447505	-2.33975	0.610316	0.751687	0.703273	0.357884
A0A8I5ZUN3	667	Ttn	Titin OS=Rattus norvegicus OX=10116 GN=Ttn PE=1 SV=1	1.14318	0.769304	1.3073	1.28298	1.57176	1.37712	1.26726	1.26405
A0A8I5ZUN3	2881	Ttn	Titin OS=Rattus norvegicus OX=10116 GN=Ttn PE=1 SV=1	-0.550781	-0.523877	-1.64476	-0.464959	-1.00743	-0.826171	-0.270779	-1.121
A0A8I5ZUN3	2891	Ttn	Titin OS=Rattus norvegicus OX=10116 GN=Ttn PE=1 SV=1	-0.484418	-0.720942	-2.40091	-2.05399	-3.29706	-1.41975	-1.08879	-2.59781
A0A8I5ZUN3	30521	Ttn	Titin OS=Rattus norvegicus OX=10116 GN=Ttn PE=1 SV=1	-2.61265	-3.0174	-2.68355	-2.42764	-2.16503	-2.06754	-2.05888	-3.21348
A0A8I5ZUN3	2063	Ttn	Titin OS=Rattus norvegicus OX=10116 GN=Ttn PE=1 SV=1	1.76812	1.84631	0.958496	1.33432	1.52083	1.76735	1.84832	1.48484
A0A8I5ZUN3	2070	Ttn	Titin OS=Rattus norvegicus OX=10116 GN=Ttn PE=1 SV=1	3.97552	3.87162	3.53401	3.61423	3.85391	3.51218	3.63953	-3.55683
A0A8I5ZUN3	25586	Ttn	Titin OS=Rattus norvegicus OX=10116 GN=Ttn PE=1 SV=1	2.01708	2.06784	1.25057	2.02694	1.65322	1.98832	2.14147	1.77011
A0A8I5ZUN3	16860	Ttn	Titin OS=Rattus norvegicus OX=10116 GN=Ttn PE=1 SV=1	1.31681	1.84393	1.4842	-2.6468	1.99884	-2.75275	-2.06037	2.08631
A0A8I5ZUN3	4453	Ttn	Titin OS=Rattus norvegicus OX=10116 GN=Ttn PE=1 SV=1	0.195804	0.106508	-3.04745	-2.35557	0.226383	0.588113	0.421214	0.200746
A0A8I5ZUN3	27313	Ttn	Titin OS=Rattus norvegicus OX=10116 GN=Ttn PE=1 SV=1	-0.307296	-0.0773802	-2.9593	-1.15493	-1.59575	-0.601855	-0.214046	-1.63874
A0A8I5ZUN3	27319	Ttn	Titin OS=Rattus norvegicus OX=10116 GN=Ttn PE=1 SV=1	0.441763	0.669527	0.194564	0.637297	0.56523	0.762948	0.775456	0.665859
A0A8I5ZUN3	19075	Ttn	Titin OS=Rattus norvegicus OX=10116 GN=Ttn PE=1 SV=1	2.13919	1.95298	1.94048	1.93468	2.25432	1.82361	1.90115	2.14887
A0A8I5ZUN3	27538	Ttn	Titin OS=Rattus norvegicus OX=10116 GN=Ttn PE=1 SV=1	-0.256328	-0.604611	-1.12129	-0.351797	-0.4547	-0.36048	-0.115601	-0.537209
A0A8I5ZUN3	1951	Ttn	Titin OS=Rattus norvegicus OX=10116 GN=Ttn PE=1 SV=1	1.497	1.70933	1.26371	1.18133	1.80459	-3.87139	1.16677	1.18957
A0A8I5ZUN3	1961	Ttn	Titin OS=Rattus norvegicus OX=10116 GN=Ttn PE=1 SV=1	-1.31654	-1.38727	-3.90942	-2.76291	-3.1729	-2.09538	-1.18312	-2.93192
A0A8I5ZUN3	17555	Ttn	Titin OS=Rattus norvegicus OX=10116 GN=Ttn PE=1 SV=1	1.51615	1.34963	1.45187	1.64712	1.65907	1.43725	-3.15745	1.76941
A0A8I5ZUN3	865	Ttn	Titin OS=Rattus norvegicus OX=10116 GN=Ttn PE=1 SV=1	-4.12659	2.3093	2.49767	2.28504	2.68132	-2.69152	-2.51113	2.4804
A0A8I5ZUN3	19173	Ttn	Titin OS=Rattus norvegicus OX=10116 GN=Ttn PE=1 SV=1	0.200957	0.546165	-0.913989	0.0113964	-0.307064	0.216563	0.521924	-0.279341
A0A8I5ZUN3	31615	Ttn	Titin OS=Rattus norvegicus OX=10116 GN=Ttn PE=1 SV=1	-0.725869	-3.38036	-3.62433	-0.751833	-0.25952	-0.829736	-0.863742	-0.995253
A0A8I5ZUN3	13548	Ttn	Titin OS=Rattus norvegicus OX=10116 GN=Ttn PE=1 SV=1	0.966873	0.712391	1.09953	1.04387	1.29883	1.14782	0.943257	1.02003
A0A8I5ZUN3	23954	Ttn	Titin OS=Rattus norvegicus OX=10116 GN=Ttn PE=1 SV=1	0.938656	1.2004	-4.07339	-3.21277	-3.04894	-3.0729	1.16372	0.150519
A0A8I5ZUN3	33145	Ttn	Titin OS=Rattus norvegicus OX=10116 GN=Ttn PE=1 SV=1	-1.68238	-1.8406	-1.41997	-1.00791	-0.633368	-0.993176	-0.888722	-0.759753
A0A8I5ZUN3	25410	Ttn	Titin OS=Rattus norvegicus OX=10116 GN=Ttn PE=1 SV=1	-0.406814	-0.749023	-0.62596	-0.383081	-0.111435	-0.397459	-0.252595	-0.356958
A0A8I5ZUN3	25607	Ttn	Titin OS=Rattus norvegicus OX=10116 GN=Ttn PE=1 SV=1	0.293947	0.0117702	0.609962	0.693216	0.763347	0.313667	-2.54338	0.795727
A0A8I5ZUN3	25614	Ttn	Titin OS=Rattus norvegicus OX=10116 GN=Ttn PE=1 SV=1	-0.842924	-0.737267	-3.06437	-3.71217	-1.81127	-1.1513	-1.0892	-1.41315
A0A8I5ZUN3	792	Ttn	Titin OS=Rattus norvegicus OX=10116 GN=Ttn PE=1 SV=1	-1.62146	-1.22544	-2.76793	-3.18422	-1.03425	-3.13164	-2.84342	-3.11622
A0A8I5ZUN3	15732	Ttn	Titin OS=Rattus norvegicus OX=10116 GN=Ttn PE=1 SV=1	2.00086	2.14305	0.828676	1.37456	1.26112	1.49095	1.7001	1.45155
A0A8I5ZUN3	15738	Ttn	Titin OS=Rattus norvegicus OX=10116 GN=Ttn PE=1 SV=1	2.29646	1.96949	2.27831	2.27892	2.53373	2.33257	2.26976	2.32745
A0A8I5ZUN3	1596	Ttn	Titin OS=Rattus norvegicus OX=10116 GN=Ttn PE=1 SV=1	1.39452	1.38548	-2.35736	-1.16517	-1.50967	0.0619278	1.37907	-0.720591
A0A8I5ZUN3	1605	Ttn	Titin OS=Rattus norvegicus OX=10116 GN=Ttn PE=1 SV=1	0.344385	-0.17296	-0.0134964	0.0471745	0.178468	0.45785	-0.00150394	-0.172446
A0A8I5ZUN3	15746	Ttn	Titin OS=Rattus norvegicus OX=10116 GN=Ttn PE=1 SV=1	0.351597	0.196651	0.567543	0.640747	0.548873	0.372586	-2.78374	0.5086
A0A8I5ZUN3	16573	Ttn	Titin OS=Rattus norvegicus OX=10116 GN=Ttn PE=1 SV=1	-0.273623	-2.49415	0.4093	0.662827	0.52752	-3.45052	0.903766	0.3774
A0A8I5ZUN3	16582	Ttn	Titin OS=Rattus norvegicus OX=10116 GN=Ttn PE=1 SV=1	2.55165	2.45198	1.60395	1.94158	1.81972	2.10198	2.17689	2.0784
A0A8I5ZUN3	34743	Ttn	Titin OS=Rattus norvegicus OX=10116 GN=Ttn PE=1 SV=1	2.52896	2.67942	2.66024	2.82935	3.06181	2.86463	2.76606	2.64903
A0A8I5ZUN3	3719	Ttn	Titin OS=Rattus norvegicus OX=10116 GN=Ttn PE=1 SV=1	0.229908	0	0.0925722	0.0335388	0.424695	0.0204611	0.120357	0.0450745
A0A8I5ZUN3	3723	Ttn	Titin OS=Rattus norvegicus OX=10116 GN=Ttn PE=1 SV=1	2.21811	2.23808	2.18722	2.04595	2.5439	1.87061	1.9901	2.17288
A0A8I5ZUN3	12896	Ttn	Titin OS=Rattus norvegicus OX=10116 GN=Ttn PE=1 SV=1	0.67597	0.266745	-2.03556	0.702776	0.89325	0.658526	0.37024	0.631582
A0A8I5ZUN3	34897	Ttn	Titin OS=Rattus norvegicus OX=10116 GN=Ttn PE=1 SV=1	1.35984	1.20939	1.4084	1.53586	1.91612	1.61681	1.66114	1.49676
A0A8I5ZUN3	34903	Ttn	Titin OS=Rattus norvegicus OX=10116 GN=Ttn PE=1 SV=1	-2.73716	-3.05777	-3.50457	-1.94911	-2.74925	-2.92239	-2.56798	-2.84818
A0A8I5ZUN3	765	Ttn	Titin OS=Rattus norvegicus OX=10116 GN=Ttn PE=1 SV=1	1.61808	1.33778	1.38388	1.67381	1.86332	1.56787	1.73532	1.78979
A0A8I5ZUN3	28945	Ttn	Titin OS=Rattus norvegicus OX=10116 GN=Ttn PE=1 SV=1	-2.56692	-2.95214	-3.17809	-1.86624	-2.35201	-1.60345	-1.97451	-1.81051
A0A8I5ZUN3	17478	Ttn	Titin OS=Rattus norvegicus OX=10116 GN=Ttn PE=1 SV=1	-2.11043	-1.99702	-1.97686	-1.54311	-1.43669	-1.89384	-1.55751	-2.14818
A0A8I5ZUN3	16322	Ttn	Titin OS=Rattus norvegicus OX=10116 GN=Ttn PE=1 SV=1	3.11499	3.0721	2.67492	2.61978	-2.96445	2.5737	2.45181	2.70018
A0A8I5ZUN3	34604	Ttn	Titin OS=Rattus norvegicus OX=10116 GN=Ttn PE=1 SV=1	1.20304	1.2581	1.31098	1.4517	1.48677	1.15215	1.33263	1.28715
A0A8I5ZUN3	26068	Ttn	Titin OS=Rattus norvegicus OX=10116 GN=Ttn PE=1 SV=1	1.13278	0.854506	0.924549	1.07383	1.16752	0.846028	1.02544	0.889887
A0A8I5ZUN3	27154	Ttn	Titin OS=Rattus norvegicus OX=10116 GN=Ttn PE=1 SV=1	-0.00595474	0.173764	-0.701001	-0.0993109	-0.15007	0.215059	-0.0657806	-0.320089
A0A8I5ZUN3	23907	Ttn	Titin OS=Rattus norvegicus OX=10116 GN=Ttn PE=1 SV=1	0.492907	0.63003	-0.45757	-0.475596	0.239336	-0.0164223	-0.0173483	-0.11396
A0A8I5ZUN3	22411	Ttn	Titin OS=Rattus norvegicus OX=10116 GN=Ttn PE=1 SV=1	-1.88723	-2.43539	-1.53834	-1.29879	-1.30784	-0.571045	-0.779096	-1.38711
A0A8I5ZUN3	28328	Ttn	Titin OS=Rattus norvegicus OX=10116 GN=Ttn PE=1 SV=1	-2.94316	-3.60209	-2.49443	-2.15892	-1.6964	-2.06498	-1.48941	-2.017
A0A8I5ZUN3	22823	Ttn	Titin OS=Rattus norvegicus OX=10116 GN=Ttn PE=1 SV=1	-1.64875	-2.70876	-3.99814	-2.13619	-2.93925	-2.10211	-2.07733	-3.12663
A0A8I5ZUN3	22532	Ttn	Titin OS=Rattus norvegicus OX=10116 GN=Ttn PE=1 SV=1	0.545706	0.624477	-1.263	-0.0683985	0.0445337	0.370449	0.524966	-0.343729
A0A8I5ZUN3	29325	Ttn	Titin OS=Rattus norvegicus OX=10116 GN=Ttn PE=1 SV=1	0.307512	-2.86248	-4.06582	-0.866127	-0.766873	-0.101144	0.143005	-0.983438
A0A8I5ZUN3	27574	Ttn	Titin OS=Rattus norvegicus OX=10116 GN=Ttn PE=1 SV=1	-0.540155	-0.309348	-1.25804	-0.764565	-0.471287	-0.543803	-0.323289	-0.792583
A0A8I5ZUN3	22361	Ttn	Titin OS=Rattus norvegicus OX=10116 GN=Ttn PE=1 SV=1	0.0833235	0.239189	-2.32708	-0.728261	-1.26492	-0.736539	-0.622672	-0.832925
A0A8I5ZUN3	33004	Ttn	Titin OS=Rattus norvegicus OX=10116 GN=Ttn PE=1 SV=1	0.0408669	0.179681	-0.143087	-3.33441	-3.27949	-3.53751	0.319221	0.165396
A0A8I5ZUN3	31792	Ttn	Titin OS=Rattus norvegicus OX=10116 GN=Ttn PE=1 SV=1	1.93506	1.75259	1.51176	1.62564	1.88735	1.50794	1.563	1.75317
A0A8I5ZUN3	17139	Ttn	Titin OS=Rattus norvegicus OX=10116 GN=Ttn PE=1 SV=1	-0.727901	-1.00741	-0.873459	-1.02251	-0.682135	-0.822048	-0.738634	-0.716456
A0A8I5ZUN3	21779	Ttn	Titin OS=Rattus norvegicus OX=10116 GN=Ttn PE=1 SV=1	0.187279	-0.130437	-0.601329	-0.0423174	-0.0761127	0.122537	0.143427	-1.0456
A0A8I5ZUN3	15714	Ttn	Titin OS=Rattus norvegicus OX=10116 GN=Ttn PE=1 SV=1	-0.984656	-1.48974	-3.22558	-1.33317	-1.68681	-0.837049	-0.909106	-2.15709
A0A8I5ZUN3	12970	Ttn	Titin OS=Rattus norvegicus OX=10116 GN=Ttn PE=1 SV=1	-0.376985	-3.57792	-0.701629	-0.735925	-0.534894	-0.965916	-1.02128	-0.713953
A0A8I5ZUN3	26612	Ttn	Titin OS=Rattus norvegicus OX=10116 GN=Ttn PE=1 SV=1	1.4774	1.20434	0.438941	1.20758	1.04189	1.42017	1.533	1.23677
A0A8I5ZUN3	13583	Ttn	Titin OS=Rattus norvegicus OX=10116 GN=Ttn PE=1 SV=1	0.151587	0.4291	-0.88533	0.285923	-2.01531	0.483476	0.57161	0.154152
A0A8I5ZUN3	1803	Ttn	Titin OS=Rattus norvegicus OX=10116 GN=Ttn PE=1 SV=1	-0.831908	-1.07252	-1.67009	-0.861818	-1.51555	-0.410747	-0.253051	-1.12621
A0A8I5ZUN3	2048	Ttn	Titin OS=Rattus norvegicus OX=10116 GN=Ttn PE=1 SV=1	-0.529889	-0.638141	-2.6402	-2.64476	-2.95401	-3.27145	-1.9223	-2.16659
A0A8I5ZUN3	16626	Ttn	Titin OS=Rattus norvegicus OX=10116 GN=Ttn PE=1 SV=1	-3.074	-4.01508	-1.3458	-0.838619	-0.995537	-0.574335	-0.632298	-3.89035
A0A8I5ZUN3	30945	Ttn	Titin OS=Rattus norvegicus OX=10116 GN=Ttn PE=1 SV=1	-4.11421	-2.66618	-1.42044	-4.49945	-0.74413	-0.355928	-3.39643	-1.04307
A0A8I5ZUN3	14173	Ttn	Titin OS=Rattus norvegicus OX=10116 GN=Ttn PE=1 SV=1	2.26709	1.80255	0.0680237	1.30551	0.476047	1.26533	1.95733	0.969749
A0A8I5ZUN3	13610	Ttn	Titin OS=Rattus norvegicus OX=10116 GN=Ttn PE=1 SV=1	4.30991	4.04104	4.18279	4.2259	4.45366	4.07767	4.05216	4.03514
A0A8I5ZUN3	23400	Ttn	Titin OS=Rattus norvegicus OX=10116 GN=Ttn PE=1 SV=1	-0.144032	-0.226111	-0.210801	0.00487804	0.370142	0.161651	-3.08058	-2.45697
A0A8I5ZUN3	2662	Ttn	Titin OS=Rattus norvegicus OX=10116 GN=Ttn PE=1 SV=1	-1.58929	-1.35735	-2.65206	-1.03459	-0.988574	-0.374185	-0.968616	-0.466825
A0A8I5ZUN3	19086	Ttn	Titin OS=Rattus norvegicus OX=10116 GN=Ttn PE=1 SV=1	0.565859	0.487574	0.382109	0.559837	0.911761	0.680249	0.674504	0.828445
A0A8I5ZUN3	14839	Ttn	Titin OS=Rattus norvegicus OX=10116 GN=Ttn PE=1 SV=1	-0.186668	-0.209534	-1.90707	-0.359447	-0.934586	-0.079731	0.00961494	-0.856773
A0A8I5ZUN3	17819	Ttn	Titin OS=Rattus norvegicus OX=10116 GN=Ttn PE=1 SV=1	-3.72468	0.554396	-3.08682	1.02888	1.21124	1.02204	1.01357	0.992535
A0A8I5ZUN3	29372	Ttn	Titin OS=Rattus norvegicus OX=10116 GN=Ttn PE=1 SV=1	-3.87328	-2.85739	-1.32949	-0.968895	-2.87197	-0.650735	-0.59129	-1.80805
A0A8I5ZUN3	22718	Ttn	Titin OS=Rattus norvegicus OX=10116 GN=Ttn PE=1 SV=1	1.05436	0.842718	1.2767	1.17784	1.38824	1.04324	1.09681	1.2131
A0A8I5ZUN3	25433	Ttn	Titin OS=Rattus norvegicus OX=10116 GN=Ttn PE=1 SV=1	1.65611	1.73416	0.710754	1.53198	1.21002	1.82558	1.44379	1.46494
A0A8I5ZUN3	20404	Ttn	Titin OS=Rattus norvegicus OX=10116 GN=Ttn PE=1 SV=1	0.13418	-0.0253611	-3.02015	-3.59959	-0.775141	-0.611206	-0.239533	-0.409217
A0A8I5ZUN3	13218	Ttn	Titin OS=Rattus norvegicus OX=10116 GN=Ttn PE=1 SV=1	-0.343187	-3.2303	-0.0606709	-0.0879431	0.402615	-2.69066	-2.55704	-0.359642
A0A8I5ZUN3	13220	Ttn	Titin OS=Rattus norvegicus OX=10116 GN=Ttn PE=1 SV=1	-0.643515	-0.657552	-1.31232	-1.40755	-0.942433	-1.83336	-1.78884	-1.64247
A0A8I5ZUN3	13231	Ttn	Titin OS=Rattus norvegicus OX=10116 GN=Ttn PE=1 SV=1	-1.28072	-2.70169	-2.27326	-1.59233	-1.83071	-1.74476	-1.3408	-2.78279
A0A8I5ZUN3	33914	Ttn	Titin OS=Rattus norvegicus OX=10116 GN=Ttn PE=1 SV=1	0.206867	-0.462308	-1.24037	-0.181665	-2.9543	-0.0741739	-0.0322504	-0.58989
A0A8I5ZUN3	32755	Ttn	Titin OS=Rattus norvegicus OX=10116 GN=Ttn PE=1 SV=1	-0.183371	-0.341793	-0.806417	-0.0441618	0.0941896	0.299405	0.199859	0.282536
A0A8I5ZUN3	16682	Ttn	Titin OS=Rattus norvegicus OX=10116 GN=Ttn PE=1 SV=1	-2.35448	-1.81895	-2.54439	-2.40318	-3.27002	-2.30837	-1.18232	-3.3626
A0A8I5ZUN3	34908	Ttn	Titin OS=Rattus norvegicus OX=10116 GN=Ttn PE=1 SV=1	0.374672	0.236618	0.702932	0.813005	1.06425	0.737792	0.741467	0.657391
A0A8I5ZUN3	23374	Ttn	Titin OS=Rattus norvegicus OX=10116 GN=Ttn PE=1 SV=1	-0.520856	-0.511928	-2.80428	-0.954472	-3.9631	-0.693682	0.00961494	-2.17724
A0A8I5ZUN3	13237	Ttn	Titin OS=Rattus norvegicus OX=10116 GN=Ttn PE=1 SV=1	-2.17086	1.01572	0.262625	-3.10245	-3.18013	0.855004	0.753999	-3.23742
A0A8I5ZUN3	13240	Ttn	Titin OS=Rattus norvegicus OX=10116 GN=Ttn PE=1 SV=1	-0.135335	-0.0925264	-3.42888	-2.3733	-4.08813	-0.832325	0.0108089	-1.62742
A0A8I5ZUN3	19264	Ttn	Titin OS=Rattus norvegicus OX=10116 GN=Ttn PE=1 SV=1	-2.15877	-3.16645	-2.37003	-1.70645	-2.3829	-1.32899	-1.31657	-4.06891
A0A8I5ZUN3	27702	Ttn	Titin OS=Rattus norvegicus OX=10116 GN=Ttn PE=1 SV=1	0.849775	1.16269	-1.47097	0.965336	-0.557578	0.941581	1.50101	0.0309181
A0A8I5ZUN3	13841	Ttn	Titin OS=Rattus norvegicus OX=10116 GN=Ttn PE=1 SV=1	-3.55917	-3.03404	-0.060854	0.29886	0.762574	0.451287	0.447684	-3.36417
A0A8I5ZUN3	33848	Ttn	Titin OS=Rattus norvegicus OX=10116 GN=Ttn PE=1 SV=1	1.52364	1.42154	1.54448	1.64566	1.84569	1.55941	1.60421	1.6399
A0A8I5ZUN3	33851	Ttn	Titin OS=Rattus norvegicus OX=10116 GN=Ttn PE=1 SV=1	2.62312	2.45841	2.53887	2.54061	2.83132	2.44716	2.4999	2.62771
A0A8I5ZUN3	20794	Ttn	Titin OS=Rattus norvegicus OX=10116 GN=Ttn PE=1 SV=1	-3.03498	-2.60506	-3.38617	0.231175	-3.42972	1.28684	1.11383	0.351897
A0A8I5ZUN3	13419	Ttn	Titin OS=Rattus norvegicus OX=10116 GN=Ttn PE=1 SV=1	-3.20079	1.77813	-0.406889	0.499222	0.405897	1.30968	1.4551	0.508917
A0A8I5ZUN3	29605	Ttn	Titin OS=Rattus norvegicus OX=10116 GN=Ttn PE=1 SV=1	-1.37988	-1.685	-1.18781	-0.751016	-0.464931	-2.85733	-1.45506	-1.49003
A0A8I5ZUN3	18180	Ttn	Titin OS=Rattus norvegicus OX=10116 GN=Ttn PE=1 SV=1	0.158401	-0.102009	-4.31295	-2.87505	-5.05446	-2.48464	-0.135395	-3.06045
A0A8I5ZUN3	34953	Ttn	Titin OS=Rattus norvegicus OX=10116 GN=Ttn PE=1 SV=1	1.34783	1.11921	0.386596	1.34463	1.02545	1.37824	1.42773	0.791309
A0A8I5ZUN3	34961	Ttn	Titin OS=Rattus norvegicus OX=10116 GN=Ttn PE=1 SV=1	2.84374	1.76461	3.33578	3.58585	3.59243	3.44446	3.248	3.43818
A0A8I5ZUN3	18364	Ttn	Titin OS=Rattus norvegicus OX=10116 GN=Ttn PE=1 SV=1	-1.54703	-1.54971	-1.66541	-1.35312	-1.08275	-1.21481	-1.18872	-1.57427
A0A8I5ZUN3	18369	Ttn	Titin OS=Rattus norvegicus OX=10116 GN=Ttn PE=1 SV=1	-1.56079	-3.60871	-2.89757	-1.40626	-1.24656	-3.0129	-1.55149	-3.6982
A0A8I5ZUN3	501	Ttn	Titin OS=Rattus norvegicus OX=10116 GN=Ttn PE=1 SV=1	0.170919	0.517212	-0.238877	0.370453	0.500931	0.563804	0.227875	0.0576572
A0A8I5ZUN3	3289	Ttn	Titin OS=Rattus norvegicus OX=10116 GN=Ttn PE=1 SV=1	2.12225	1.58189	1.71538	1.91542	2.1051	1.85629	1.72693	1.73451
A0A8I5ZUN3	4142	Ttn	Titin OS=Rattus norvegicus OX=10116 GN=Ttn PE=1 SV=1	-0.943571	-0.929024	-1.07934	-0.927551	-0.811157	-1.11277	-1.2183	-1.16512
A0A8I5ZUN3	4327	Ttn	Titin OS=Rattus norvegicus OX=10116 GN=Ttn PE=1 SV=1	0.772943	0.356424	-3.23469	-2.19369	-3.67702	-2.5553	1.13227	-2.26521
A0A8I5ZUN3	12852	Ttn	Titin OS=Rattus norvegicus OX=10116 GN=Ttn PE=1 SV=1	-0.358019	-0.329952	-1.27102	-0.200062	-0.882257	-0.196847	0.187289	-0.722513
A0A8I5ZUN3	18392	Ttn	Titin OS=Rattus norvegicus OX=10116 GN=Ttn PE=1 SV=1	-0.171195	0.374569	-0.244932	0.100121	1.00421	-0.0958776	-3.26184	-2.6218
A0A8I5ZUN3	21849	Ttn	Titin OS=Rattus norvegicus OX=10116 GN=Ttn PE=1 SV=1	-0.220037	-0.296463	-0.332489	0.104505	0.404033	0.218341	-0.0626383	-0.0500221
A0A8I5ZUN3	13265	Ttn	Titin OS=Rattus norvegicus OX=10116 GN=Ttn PE=1 SV=1	-3.02467	-2.78311	-2.19447	-1.92946	-1.70769	-1.558	-1.9126	-2.39382
A0A8I5ZUN3	19648	Ttn	Titin OS=Rattus norvegicus OX=10116 GN=Ttn PE=1 SV=1	-0.161304	-0.0657511	-0.3551	-0.24896	-0.0855999	-0.170894	-0.242828	-0.391456
A0A8I5ZUN3	32537	Ttn	Titin OS=Rattus norvegicus OX=10116 GN=Ttn PE=1 SV=1	-2.92433	0.827711	1.01656	1.30416	1.28107	1.36044	0.899041	-3.74887
A0A8I5ZUN3	18856	Ttn	Titin OS=Rattus norvegicus OX=10116 GN=Ttn PE=1 SV=1	-3.34027	-3.67476	-1.20278	-1.88472	-2.52329	-0.0977135	0.442084	-0.999611
A0A8I5ZUN3	854	Ttn	Titin OS=Rattus norvegicus OX=10116 GN=Ttn PE=1 SV=1	-0.153091	-0.445869	-0.2178	-0.120766	0.170879	-2.8772	-0.0931263	-0.249562
A0A8I5ZUN3	18970	Ttn	Titin OS=Rattus norvegicus OX=10116 GN=Ttn PE=1 SV=1	-2.43832	1.11634	1.18153	0.962908	1.20026	0.64924	0.944963	1.04406
A0A8I5ZUN3	19131	Ttn	Titin OS=Rattus norvegicus OX=10116 GN=Ttn PE=1 SV=1	-1.52551	-1.33894	-1.6768	-1.12967	-1.06263	-1.30556	-1.26154	-1.76173
A0A8I5ZUN3	14485	Ttn	Titin OS=Rattus norvegicus OX=10116 GN=Ttn PE=1 SV=1	1.32207	1.26804	0.422	1.09203	0.737634	1.12131	-2.53372	0.989841
A0A8I5ZUN3	30696	Ttn	Titin OS=Rattus norvegicus OX=10116 GN=Ttn PE=1 SV=1	0.328701	0.346592	-2.77311	-0.759315	-1.55854	0.0632935	0.670974	-0.222616
A0A8I5ZUN3	34444	Ttn	Titin OS=Rattus norvegicus OX=10116 GN=Ttn PE=1 SV=1	1.59435	1.40215	1.73236	1.86032	1.99759	1.87053	1.76208	1.69479
A0A8I5ZUN3	22957	Ttn	Titin OS=Rattus norvegicus OX=10116 GN=Ttn PE=1 SV=1	0.689611	0.547567	-2.72161	-1.49006	-2.77856	-0.346535	0.663762	-0.988354
A0A8I5ZUN3	665	Ttn	Titin OS=Rattus norvegicus OX=10116 GN=Ttn PE=1 SV=1	-3.376	-3.19025	-2.24279	-0.684289	-1.40954	-0.779709	-1.56364	-0.677767
A0A8I5ZUN3	25194	Ttn	Titin OS=Rattus norvegicus OX=10116 GN=Ttn PE=1 SV=1	0.614952	0.95365	0.0173264	0.268139	0.326466	0.520347	0.185031	0.104335
A0A8I5ZUN3	29774	Ttn	Titin OS=Rattus norvegicus OX=10116 GN=Ttn PE=1 SV=1	-0.93966	-0.814884	-2.13867	-2.57635	-2.4763	-1.52647	-0.581932	-3.99134
A0A8I5ZUN3	4171	Ttn	Titin OS=Rattus norvegicus OX=10116 GN=Ttn PE=1 SV=1	3.73137	3.59059	3.47826	3.53151	3.68022	3.54668	3.48726	3.55586
A0A8I5ZUN3	21436	Ttn	Titin OS=Rattus norvegicus OX=10116 GN=Ttn PE=1 SV=1	1.19039	1.05617	1.06837	1.11911	1.32202	0.965106	1.06633	1.04123
A0A8I5ZUN3	34653	Ttn	Titin OS=Rattus norvegicus OX=10116 GN=Ttn PE=1 SV=1	1.5139	1.45756	-2.51508	1.37045	1.89434	-3.41745	1.33566	1.50437
A0A8I5ZUN3	16328	Ttn	Titin OS=Rattus norvegicus OX=10116 GN=Ttn PE=1 SV=1	1.02519	1.09866	1.05563	1.11154	1.56079	1.12718	1.21689	1.00637
A0A8I5ZUN3	34415	Ttn	Titin OS=Rattus norvegicus OX=10116 GN=Ttn PE=1 SV=1	0.373251	0.443867	1.07615	0.85042	0.945472	0.373486	0.157363	0.36932
A0A8I5ZUN3	32172	Ttn	Titin OS=Rattus norvegicus OX=10116 GN=Ttn PE=1 SV=1	-3.48381	-2.38726	-3.70749	-1.69069	-2.64108	-0.7331	-0.606521	-3.41862
A0A8I5ZUN3	33138	Ttn	Titin OS=Rattus norvegicus OX=10116 GN=Ttn PE=1 SV=1	0.199283	0.0290956	0.116288	0.266702	0.339271	0.245184	0.386722	0.100212
A0A8I5ZUN3	13210	Ttn	Titin OS=Rattus norvegicus OX=10116 GN=Ttn PE=1 SV=1	1.85789	2.07462	1.55645	1.64032	1.87104	1.70765	1.63551	1.82592
A0A8I5ZUN3	31981	Ttn	Titin OS=Rattus norvegicus OX=10116 GN=Ttn PE=1 SV=1	0.292764	0.458878	-0.0795584	0.0930824	0.547547	0.0478621	0.114159	0.25616
A0A8I5ZUN3	1221	Ttn	Titin OS=Rattus norvegicus OX=10116 GN=Ttn PE=1 SV=1	2.58499	1.55038	2.38918	2.5293	2.88291	-3.34562	2.4542	2.74083
A0A8I5ZUN3	15460	Ttn	Titin OS=Rattus norvegicus OX=10116 GN=Ttn PE=1 SV=1	-3.23448	1.95398	1.08391	1.66685	1.45805	-3.75298	-3.3126	1.37613
A0A8I5ZUN3	1484	Ttn	Titin OS=Rattus norvegicus OX=10116 GN=Ttn PE=1 SV=1	0.70689	0.477203	0.311883	0.628176	0.760638	0.702401	0.836123	0.540842
A0A8I5ZUN3	25892	Ttn	Titin OS=Rattus norvegicus OX=10116 GN=Ttn PE=1 SV=1	0.327079	-0.565347	-0.175675	0.126802	0.555587	0.178492	0.434602	0.562529
A0A8I5ZUN3	14772	Ttn	Titin OS=Rattus norvegicus OX=10116 GN=Ttn PE=1 SV=1	-0.441661	-0.523877	-0.488089	-0.590909	-0.225976	-3.19012	-0.649772	-0.306083
A0A8I5ZUN3	14042	Ttn	Titin OS=Rattus norvegicus OX=10116 GN=Ttn PE=1 SV=1	1.23504	-2.88617	-3.61754	-3.67927	-2.41375	0.600104	1.37991	0.2527
A0A8I5ZUN3	20982	Ttn	Titin OS=Rattus norvegicus OX=10116 GN=Ttn PE=1 SV=1	-0.810225	0.153869	-0.883905	0.0868378	-0.100435	0.576253	0.107528	0.322233
A0A8I5ZUN3	32471	Ttn	Titin OS=Rattus norvegicus OX=10116 GN=Ttn PE=1 SV=1	0.929838	0.885139	0.971504	1.14597	1.42688	1.16467	1.20852	0.975327
A0A8I5ZUN3	33104	Ttn	Titin OS=Rattus norvegicus OX=10116 GN=Ttn PE=1 SV=1	0.957855	0.999611	-3.44075	0.774401	0.1481	1.03984	1.00788	-3.82069
A0A8I5ZUN3	33115	Ttn	Titin OS=Rattus norvegicus OX=10116 GN=Ttn PE=1 SV=1	0.517786	0.685682	0.194594	0.575686	0.677814	0.370494	0.411611	0.244847
A0A8I5ZUN3	16792	Ttn	Titin OS=Rattus norvegicus OX=10116 GN=Ttn PE=1 SV=1	1.46149	1.56211	0.214499	0.85232	0.647845	1.39715	1.56031	1.04151
A0A8I5ZUN3	22485	Ttn	Titin OS=Rattus norvegicus OX=10116 GN=Ttn PE=1 SV=1	-1.2256	-0.597221	-3.1625	-3.608	-3.01665	-2.62587	-0.490058	-3.68378
A0A8I5ZUN3	22493	Ttn	Titin OS=Rattus norvegicus OX=10116 GN=Ttn PE=1 SV=1	1.51966	1.34136	1.44699	1.39397	1.61496	1.4792	1.30115	1.45908
A0A8I5ZUN3	18665	Ttn	Titin OS=Rattus norvegicus OX=10116 GN=Ttn PE=1 SV=1	-0.390633	-0.660908	-1.39836	-0.440782	-0.437243	-0.0777941	0.112415	0.137664
A0A8I5ZUN3	13071	Ttn	Titin OS=Rattus norvegicus OX=10116 GN=Ttn PE=1 SV=1	-2.91859	0.806204	0.855789	1.12524	1.2496	-4.22142	-0.915535	-3.34537
A0A8I5ZUN3	34300	Ttn	Titin OS=Rattus norvegicus OX=10116 GN=Ttn PE=1 SV=1	0.308639	0.314253	-0.69446	-0.0888472	-0.123915	0.25926	0.533092	-0.163241
A0A8I5ZUN3	23368	Ttn	Titin OS=Rattus norvegicus OX=10116 GN=Ttn PE=1 SV=1	1.63964	1.51228	1.51557	1.76388	1.81333	1.54192	1.36354	1.51246
A0A8I5ZUN3	2933	Ttn	Titin OS=Rattus norvegicus OX=10116 GN=Ttn PE=1 SV=1	1.9623	1.7211	1.50585	1.79368	1.96129	1.49911	1.80534	1.77597
A0A8I5ZUN3	33880	Ttn	Titin OS=Rattus norvegicus OX=10116 GN=Ttn PE=1 SV=1	3.43576	3.05236	3.22007	3.18803	3.36613	3.02555	3.03237	3.06684
A0A8I5ZUN3	26465	Ttn	Titin OS=Rattus norvegicus OX=10116 GN=Ttn PE=1 SV=1	1.78352	1.76964	-3.15339	-1.31365	-2.95051	0.333714	-2.3171	-3.4362
A0A8I5ZUN3	16245	Ttn	Titin OS=Rattus norvegicus OX=10116 GN=Ttn PE=1 SV=1	1.07238	1.2763	0.911463	1.18787	1.49056	0.9579	0.977109	1.00741
A0A8I5ZUN3	23615	Ttn	Titin OS=Rattus norvegicus OX=10116 GN=Ttn PE=1 SV=1	1.54119	1.40568	0.553226	1.13398	1.39015	1.65057	1.74008	1.77221
A0A8I5ZUN3	13357	Ttn	Titin OS=Rattus norvegicus OX=10116 GN=Ttn PE=1 SV=1	2.99433	2.58824	2.99257	2.82961	3.10455	2.77689	2.56757	2.78901
A0A8I5ZUN3	20996	Ttn	Titin OS=Rattus norvegicus OX=10116 GN=Ttn PE=1 SV=1	1.54052	1.93316	1.01252	1.37923	1.34742	-2.02713	-2.33936	-2.33989
A0A8I5ZUN3	4282	Ttn	Titin OS=Rattus norvegicus OX=10116 GN=Ttn PE=1 SV=1	-1.52575	-2.03561	-3.09584	-1.73982	-2.59049	-0.930869	-1.55864	-3.19499
A0A8I5ZUN3	4497	Ttn	Titin OS=Rattus norvegicus OX=10116 GN=Ttn PE=1 SV=1	0.843445	0.875847	0.712511	0.54031	0.766217	0.364606	0.396617	0.742237
A0A8I5ZUN3	29514	Ttn	Titin OS=Rattus norvegicus OX=10116 GN=Ttn PE=1 SV=1	0.796776	0.548807	0.769007	0.810101	1.01984	0.824265	0.860621	0.812052
A0A8I5ZUN3	16894	Ttn	Titin OS=Rattus norvegicus OX=10116 GN=Ttn PE=1 SV=1	2.36515	-2.63265	2.24029	-4.89749	2.54673	-3.2652	2.31637	-2.94235
A0A8I5ZUN3	3893	Ttn	Titin OS=Rattus norvegicus OX=10116 GN=Ttn PE=1 SV=1	-3.02511	-3.12222	-3.7482	-1.92001	-2.33914	-1.67209	-3.08686	-3.00813
A0A8I5ZUN3	30247	Ttn	Titin OS=Rattus norvegicus OX=10116 GN=Ttn PE=1 SV=1	0.128551	-1.14759	-3.59964	-0.664623	-1.2274	-0.719712	-0.0099268	-1.30368
A0A8I5ZUN3	13345	Ttn	Titin OS=Rattus norvegicus OX=10116 GN=Ttn PE=1 SV=1	-0.104088	-0.651961	-1.39337	-0.0459471	-0.113259	0.327418	0.325166	0.030508
A0A8I5ZUN3	22464	Ttn	Titin OS=Rattus norvegicus OX=10116 GN=Ttn PE=1 SV=1	-0.424413	-0.289002	-1.78529	-0.6359	-0.921917	0.0259027	-0.208035	-0.706174
A0A8I5ZUN3	17020	Ttn	Titin OS=Rattus norvegicus OX=10116 GN=Ttn PE=1 SV=1	0.477383	0.506014	-1.43839	0.131243	-0.856788	0.132421	0.926965	-0.0778446
A0A8I5ZUN3	22973	Ttn	Titin OS=Rattus norvegicus OX=10116 GN=Ttn PE=1 SV=1	2.7698	2.66544	2.22379	2.48878	2.41843	2.50952	2.80459	2.59615
A0A8I5ZUN3	20137	Ttn	Titin OS=Rattus norvegicus OX=10116 GN=Ttn PE=1 SV=1	0.959578	1.2389	0.247696	0.724247	1.15802	1.44786	1.55734	1.82727
A0A8I5ZUN3	26643	Ttn	Titin OS=Rattus norvegicus OX=10116 GN=Ttn PE=1 SV=1	1.69263	1.77123	-2.33634	-2.56625	-3.11468	0.526908	1.64986	-0.453783
A0A8I5ZUN3	29499	Ttn	Titin OS=Rattus norvegicus OX=10116 GN=Ttn PE=1 SV=1	2.57833	2.30522	-0.356985	0.42052	-0.192515	1.45637	2.563	1.05311
A0A8I5ZUN3	16548	Ttn	Titin OS=Rattus norvegicus OX=10116 GN=Ttn PE=1 SV=1	-2.8303	0.339952	-0.0211277	0.581944	0.543906	0.51858	0.540664	0.140489
A0A8I5ZUN3	18682	Ttn	Titin OS=Rattus norvegicus OX=10116 GN=Ttn PE=1 SV=1	-2.95638	-1.98668	-1.05581	-3.43459	-0.691796	-0.304052	-0.718888	-0.803763
A0A8I5ZUN3	32193	Ttn	Titin OS=Rattus norvegicus OX=10116 GN=Ttn PE=1 SV=1	0.791031	1.55797	0.202235	0.596972	0.46073	-3.2561	0.813941	0.448771
A0A8I5ZUN3	15261	Ttn	Titin OS=Rattus norvegicus OX=10116 GN=Ttn PE=1 SV=1	-1.32868	-4.67059	-1.26435	-1.23154	-0.982015	-3.79926	-0.918219	-1.06131
A0A8I5ZUN3	19299	Ttn	Titin OS=Rattus norvegicus OX=10116 GN=Ttn PE=1 SV=1	2.54593	2.46081	2.58817	2.51578	2.81035	2.21462	2.32026	2.60807
A0A8I5ZUN3	2582	Ttn	Titin OS=Rattus norvegicus OX=10116 GN=Ttn PE=1 SV=1	1.64017	1.15445	1.57752	1.52998	1.7984	1.39017	1.43006	1.45712
A0A8I5ZUN3	2584	Ttn	Titin OS=Rattus norvegicus OX=10116 GN=Ttn PE=1 SV=1	2.58968	1.86001	2.3261	2.35274	2.52039	2.18983	2.15196	2.30117
A0A8I5ZUN3	28323	Ttn	Titin OS=Rattus norvegicus OX=10116 GN=Ttn PE=1 SV=1	1.0208	0.953783	-2.2288	-2.5589	-3.15145	0.96594	0.911414	1.27175
A0A8I5ZUN3	13138	Ttn	Titin OS=Rattus norvegicus OX=10116 GN=Ttn PE=1 SV=1	0.148897	-0.0449867	-0.855262	-0.241226	-0.220612	-0.0910645	0.113022	-0.457515
A0A8I5ZUN3	34619	Ttn	Titin OS=Rattus norvegicus OX=10116 GN=Ttn PE=1 SV=1	-1.0036	-2.81162	-3.45411	-3.58559	-1.97968	-0.742419	-0.627266	-1.34943
A0A8I5ZUN3	34625	Ttn	Titin OS=Rattus norvegicus OX=10116 GN=Ttn PE=1 SV=1	0.746552	0.425129	0.849924	1.03409	1.52311	1.32927	1.13638	0.960066
A0A8I5ZUN3	23793	Ttn	Titin OS=Rattus norvegicus OX=10116 GN=Ttn PE=1 SV=1	-0.351954	-0.423763	-0.669143	-0.591137	0.0781717	-0.315054	0.00999451	0.245528
A0A8I5ZUN3	22712	Ttn	Titin OS=Rattus norvegicus OX=10116 GN=Ttn PE=1 SV=1	1.63327	1.67379	1.15942	1.24366	1.5862	1.41756	1.28296	1.63259
A0A8I5ZUN3	20537	Ttn	Titin OS=Rattus norvegicus OX=10116 GN=Ttn PE=1 SV=1	-2.05977	-2.09084	-2.27159	-1.95077	-1.3156	-1.99439	-1.33872	-1.00446
A0A8I5ZUN3	19844	Ttn	Titin OS=Rattus norvegicus OX=10116 GN=Ttn PE=1 SV=1	-0.143632	-2.39039	-0.714866	0.245584	0.327188	0.475333	0.515611	-3.25539
A0A8I5ZUN3	27040	Ttn	Titin OS=Rattus norvegicus OX=10116 GN=Ttn PE=1 SV=1	-3.35901	1.85278	-2.48436	1.88057	2.07114	2.13058	1.82313	-3.88958
A0A8I5ZUN3	27043	Ttn	Titin OS=Rattus norvegicus OX=10116 GN=Ttn PE=1 SV=1	-1.07732	-1.28767	-3.71827	-1.01526	-1.28862	-0.772035	-0.796696	-1.30243
A0A8I5ZUN3	28122	Ttn	Titin OS=Rattus norvegicus OX=10116 GN=Ttn PE=1 SV=1	-1.65982	-2.03954	-3.10369	-3.46954	-3.99929	-2.69862	-1.58504	-2.15963
A0A8I5ZUN3	21629	Ttn	Titin OS=Rattus norvegicus OX=10116 GN=Ttn PE=1 SV=1	-0.31609	-0.111498	-0.984824	-0.796786	-1.00372	-0.520653	-0.0390854	-0.722958
A0A8I5ZUN3	27329	Ttn	Titin OS=Rattus norvegicus OX=10116 GN=Ttn PE=1 SV=1	-3.09079	2.26755	2.20224	2.13232	2.32477	2.115	2.10642	2.26411
A0A8I5ZUN3	25960	Ttn	Titin OS=Rattus norvegicus OX=10116 GN=Ttn PE=1 SV=1	2.08913	2.2225	0.186357	1.26768	1.10324	1.87284	2.07115	1.59189
A0A8I5ZUN3	24875	Ttn	Titin OS=Rattus norvegicus OX=10116 GN=Ttn PE=1 SV=1	2.56264	2.3834	2.41098	2.35452	2.66337	2.55029	2.28873	2.55053
A0A8I5ZUN3	24878	Ttn	Titin OS=Rattus norvegicus OX=10116 GN=Ttn PE=1 SV=1	0.0161161	-0.255357	-0.323025	0.0776348	0.2481	-4.06674	0.14533	-0.0737152
A0A8I5ZUN3	17741	Ttn	Titin OS=Rattus norvegicus OX=10116 GN=Ttn PE=1 SV=1	2.07457	2.18418	1.67223	1.84164	2.09394	1.93528	2.02671	2.37111
A0A8I5ZUN3	17749	Ttn	Titin OS=Rattus norvegicus OX=10116 GN=Ttn PE=1 SV=1	-3.70814	1.42066	0.952873	1.10464	1.29196	-2.79428	-3.57427	-3.20191
A0A8I5ZUN3	22918	Ttn	Titin OS=Rattus norvegicus OX=10116 GN=Ttn PE=1 SV=1	-0.24779	-0.347257	-3.55445	-3.80258	-3.52556	-1.78863	-0.0550375	-5.42228
A0A8I5ZUN3	27241	Ttn	Titin OS=Rattus norvegicus OX=10116 GN=Ttn PE=1 SV=1	-0.749358	-1.02054	-1.81979	-1.11895	-0.665679	-0.584468	-0.753715	-1.1462
A0A8I5ZUN3	20056	Ttn	Titin OS=Rattus norvegicus OX=10116 GN=Ttn PE=1 SV=1	-0.678937	-0.809877	-1.38758	-0.708586	-0.768044	-0.647403	-0.396977	-0.873936
A0A8I5ZUN3	33193	Ttn	Titin OS=Rattus norvegicus OX=10116 GN=Ttn PE=1 SV=1	1.13431	0.914722	1.30857	1.49315	1.54341	1.4485	1.36609	1.28617
A0A8I5ZUN3	18386	Ttn	Titin OS=Rattus norvegicus OX=10116 GN=Ttn PE=1 SV=1	0.467068	0.303686	-1.99983	0.506184	-0.62202	0.5199	1.07024	0.35653
A0A8I5ZUN3	2772	Ttn	Titin OS=Rattus norvegicus OX=10116 GN=Ttn PE=1 SV=1	-0.998913	-4.46313	-2.53237	-1.17706	-4.54558	-0.508263	-0.312219	-1.18382
A0A8I5ZUN3	32190	Ttn	Titin OS=Rattus norvegicus OX=10116 GN=Ttn PE=1 SV=1	-1.9328	-2.33266	-3.24028	-1.67384	-1.41328	-1.71856	-1.2417	-1.60596
A0A8I5ZUN3	19560	Ttn	Titin OS=Rattus norvegicus OX=10116 GN=Ttn PE=1 SV=1	-2.19436	-3.28962	-1.15495	-1.65479	-1.1887	-3.77795	-2.90605	-2.07252
A0A8I5ZUN3	4152	Ttn	Titin OS=Rattus norvegicus OX=10116 GN=Ttn PE=1 SV=1	3.23468	2.55586	2.49823	-3.50894	2.72158	2.69233	-2.95364	3.23156
A0A8I5ZUN3	33029	Ttn	Titin OS=Rattus norvegicus OX=10116 GN=Ttn PE=1 SV=1	1.4794	1.38459	1.57281	1.5702	1.77549	1.47481	1.58503	1.62116
A0A8I5ZUN3	19149	Ttn	Titin OS=Rattus norvegicus OX=10116 GN=Ttn PE=1 SV=1	-2.94057	-3.24027	2.31013	-2.48361	2.78095	2.78646	-3.79688	2.86761
A0A8I5ZUN3	29934	Ttn	Titin OS=Rattus norvegicus OX=10116 GN=Ttn PE=1 SV=1	0.23036	-0.402333	0.116645	0.519775	0.625268	0.754796	0.532733	0.430313
A0A8I5ZUN3	16038	Ttn	Titin OS=Rattus norvegicus OX=10116 GN=Ttn PE=1 SV=1	-0.229098	-0.338546	-0.789587	-0.312143	-0.25806	-0.283253	-0.0877428	-0.376781
A0A8I5ZUN3	19957	Ttn	Titin OS=Rattus norvegicus OX=10116 GN=Ttn PE=1 SV=1	0.745586	0.413462	0.118778	0.804777	0.69988	0.92345	1.17296	0.740055
A0A8I5ZUN3	21130	Ttn	Titin OS=Rattus norvegicus OX=10116 GN=Ttn PE=1 SV=1	0.130846	-0.23725	-2.83463	-1.58748	-2.62165	-0.672559	0.301833	-2.39063
A0A8I5ZUN3	22100	Ttn	Titin OS=Rattus norvegicus OX=10116 GN=Ttn PE=1 SV=1	0.137506	-0.196348	-0.970046	-0.733904	-1.09458	-0.319188	0.0154123	-1.015
A0A8I5ZUN3	33406	Ttn	Titin OS=Rattus norvegicus OX=10116 GN=Ttn PE=1 SV=1	3.05124	2.79853	2.84188	2.83578	3.09486	2.69979	2.87057	3.03961
A0A8I5ZUN3	14864	Ttn	Titin OS=Rattus norvegicus OX=10116 GN=Ttn PE=1 SV=1	-0.0740318	-0.273569	-0.944577	-0.386489	-0.174414	-0.0242147	0.146269	-0.117557
A0A8I5ZUN3	34513	Ttn	Titin OS=Rattus norvegicus OX=10116 GN=Ttn PE=1 SV=1	-3.12176	-3.29044	1.4862	1.24955	1.82229	1.53249	-3.38711	1.66586
A0A8I5ZUN3	23276	Ttn	Titin OS=Rattus norvegicus OX=10116 GN=Ttn PE=1 SV=1	0.484497	-3.87987	0.499983	0.635891	0.707154	0.698766	0.516604	0.831978
A0A8I5ZUN3	23279	Ttn	Titin OS=Rattus norvegicus OX=10116 GN=Ttn PE=1 SV=1	1.06986	1.49298	0.389276	0.983362	0.97573	0.901025	1.03946	1.05311
A0A8I5ZUN3	16103	Ttn	Titin OS=Rattus norvegicus OX=10116 GN=Ttn PE=1 SV=1	-3.65134	-0.195012	-0.955146	-0.675974	0.0156374	-2.89272	-0.183465	-0.581587
A0A8I5ZUN3	33806	Ttn	Titin OS=Rattus norvegicus OX=10116 GN=Ttn PE=1 SV=1	1.51576	1.48661	1.59805	1.5302	1.43083	1.21493	1.07829	1.49251
A0A8I5ZUN3	22435	Ttn	Titin OS=Rattus norvegicus OX=10116 GN=Ttn PE=1 SV=1	-0.524663	-0.325171	-3.6912	-0.340147	-1.56387	-0.62546	-0.00811195	-0.182933
A0A8I5ZUN3	20449	Ttn	Titin OS=Rattus norvegicus OX=10116 GN=Ttn PE=1 SV=1	-0.114408	-0.158772	-0.31777	0.258302	0.329329	0.55543	0.270095	-0.0234871
A0A8I5ZUN3	23422	Ttn	Titin OS=Rattus norvegicus OX=10116 GN=Ttn PE=1 SV=1	-1.55045	-1.40576	-2.77325	-1.35451	-1.0741	-0.905349	-0.743064	-1.16592
A0A8I5ZUN3	1327	Ttn	Titin OS=Rattus norvegicus OX=10116 GN=Ttn PE=1 SV=1	2.71728	2.65544	2.464	2.47367	2.92075	2.48123	2.39376	2.69511
A0A8I5ZUN3	23494	Ttn	Titin OS=Rattus norvegicus OX=10116 GN=Ttn PE=1 SV=1	-2.33704	-2.8453	-2.16564	-1.82135	-1.31466	-1.61749	-0.979675	-1.53795
A0A8I5ZUN3	2590	Ttn	Titin OS=Rattus norvegicus OX=10116 GN=Ttn PE=1 SV=1	2.15656	1.75926	2.09476	1.99806	2.35129	1.88809	1.87717	1.94945
A0A8I5ZUN3	2593	Ttn	Titin OS=Rattus norvegicus OX=10116 GN=Ttn PE=1 SV=1	2.44304	2.09175	-1.12802	-0.355637	-0.663301	0.523187	1.87293	0.280149
A0A8I5ZUN3	1615	Ttn	Titin OS=Rattus norvegicus OX=10116 GN=Ttn PE=1 SV=1	-0.051857	-0.869617	-3.86112	0.187335	0.442721	0.240634	0.355706	0.0450172
A0A8I5ZUN3	15621	Ttn	Titin OS=Rattus norvegicus OX=10116 GN=Ttn PE=1 SV=1	2.56009	2.8811	0.58857	1.32889	1.35502	1.91489	2.50568	1.8476
A0A8I5ZUN3	15626	Ttn	Titin OS=Rattus norvegicus OX=10116 GN=Ttn PE=1 SV=1	-3.01761	-0.49076	-2.66021	-1.54126	-1.70015	-0.757643	-0.59628	-1.01663
A0A8I5ZUN3	17334	Ttn	Titin OS=Rattus norvegicus OX=10116 GN=Ttn PE=1 SV=1	0.14537	-3.1234	0.18185	0.274853	0.624274	0.608415	0.567651	0.571451
A0A8I5ZUN3	17337	Ttn	Titin OS=Rattus norvegicus OX=10116 GN=Ttn PE=1 SV=1	0.587164	0.224113	-0.355458	0.506676	0.312464	0.131865	0.51649	-0.0559483
A0A8I5ZUN3	29488	Ttn	Titin OS=Rattus norvegicus OX=10116 GN=Ttn PE=1 SV=1	-1.39133	-1.04365	-2.02088	-1.11625	-4.06643	-1.14196	-2.81406	-2.92458
A0A8I5ZUN3	20285	Ttn	Titin OS=Rattus norvegicus OX=10116 GN=Ttn PE=1 SV=1	0.398653	0.453854	-0.502176	0.368385	0.426626	0.346659	0.614205	-3.3078
A0A8I5ZUN3	30387	Ttn	Titin OS=Rattus norvegicus OX=10116 GN=Ttn PE=1 SV=1	-0.883775	-1.23286	-0.973279	-0.754698	-0.89813	-0.99939	-0.929781	-1.00945
A0A8I5ZUN3	25949	Ttn	Titin OS=Rattus norvegicus OX=10116 GN=Ttn PE=1 SV=1	0.460615	-0.0482798	0.462906	0.0610886	0.299088	-0.0734692	-0.0662956	0.125571
A0A8I5ZUN3	32929	Ttn	Titin OS=Rattus norvegicus OX=10116 GN=Ttn PE=1 SV=1	1.67998	2.04485	0.994114	1.26048	1.08107	1.484	1.4546	1.60208
A0A8I5ZUN3	14641	Ttn	Titin OS=Rattus norvegicus OX=10116 GN=Ttn PE=1 SV=1	-0.841924	-1.2565	-0.933282	-0.180978	-0.550877	0.179546	-3.60422	-0.414788
A0A8I5ZUN3	21135	Ttn	Titin OS=Rattus norvegicus OX=10116 GN=Ttn PE=1 SV=1	1.32162	1.36882	-3.62568	-4.15177	1.45474	1.26883	-3.16448	1.34939
A0A8I5ZUN3	25076	Ttn	Titin OS=Rattus norvegicus OX=10116 GN=Ttn PE=1 SV=1	-1.72822	-2.09821	-3.93355	-1.80918	-1.22704	-1.39397	-1.49033	-2.09419
A0A8I5ZUN3	29879	Ttn	Titin OS=Rattus norvegicus OX=10116 GN=Ttn PE=1 SV=1	3.1834	3.07321	3.12815	3.12726	3.29533	2.97576	3.05171	3.22326
A0A8I5ZUN3	17844	Ttn	Titin OS=Rattus norvegicus OX=10116 GN=Ttn PE=1 SV=1	2.15531	1.5919	2.07766	2.00412	2.29521	-3.67962	1.9901	2.09228
A0A8I5ZUN3	2785	Ttn	Titin OS=Rattus norvegicus OX=10116 GN=Ttn PE=1 SV=1	-1.21165	-1.35728	-3.78448	-3.98833	-3.6509	-1.67609	-1.11004	-3.07736
A0A8I5ZUN3	23884	Ttn	Titin OS=Rattus norvegicus OX=10116 GN=Ttn PE=1 SV=1	3.72481	3.45517	3.55803	3.57428	3.78948	3.52811	3.43141	3.61253
A0A8I5ZUN3	33891	Ttn	Titin OS=Rattus norvegicus OX=10116 GN=Ttn PE=1 SV=1	1.70355	1.56745	-0.168208	0.823677	0.498787	1.38025	1.54204	1.30747
A0A8I5ZUN3	34456	Ttn	Titin OS=Rattus norvegicus OX=10116 GN=Ttn PE=1 SV=1	3.05372	2.93408	3.20056	3.16423	3.35694	2.97661	3.11509	3.29628
A0A8I5ZUN3	23990	Ttn	Titin OS=Rattus norvegicus OX=10116 GN=Ttn PE=1 SV=1	-0.429513	-0.56988	-4.4768	-3.66921	-2.98867	-1.18856	-0.0692749	-3.22663
A0A8I5ZUN3	26154	Ttn	Titin OS=Rattus norvegicus OX=10116 GN=Ttn PE=1 SV=1	1.42798	1.4376	-0.477697	0.440943	0.034894	0.778031	1.33858	1.02439
A0A8I5ZUN3	28316	Ttn	Titin OS=Rattus norvegicus OX=10116 GN=Ttn PE=1 SV=1	0.459114	0.147799	-3.22539	-1.94726	-2.55646	-1.20901	-0.105569	-1.55077
A0A8I5ZUN3	20811	Ttn	Titin OS=Rattus norvegicus OX=10116 GN=Ttn PE=1 SV=1	0.475939	0.340157	-1.35932	-0.370627	-0.816817	0.188539	0.678744	-0.0127964
A0A8I5ZUN3	34100	Ttn	Titin OS=Rattus norvegicus OX=10116 GN=Ttn PE=1 SV=1	-2.39021	0.593309	-2.47879	-1.31682	-1.35399	0.652595	-2.72772	-0.00455284
A0A8I5ZUN3	27694	Ttn	Titin OS=Rattus norvegicus OX=10116 GN=Ttn PE=1 SV=1	0.17384	0.141938	-0.199239	0.381701	0.225581	-0.256234	-0.121058	-0.0844564
A0A8I5ZUN3	19755	Ttn	Titin OS=Rattus norvegicus OX=10116 GN=Ttn PE=1 SV=1	3.18217	2.95204	3.09984	2.99364	3.02811	2.67	2.63128	2.96094
A0A8I5ZUN3	21299	Ttn	Titin OS=Rattus norvegicus OX=10116 GN=Ttn PE=1 SV=1	0.148722	-0.0806932	0.886808	0.447278	0.901589	-2.71697	-2.65765	-3.55827
A0A8I5ZUN3	17735	Ttn	Titin OS=Rattus norvegicus OX=10116 GN=Ttn PE=1 SV=1	-0.108923	-0.165209	-0.217922	0.0796461	0.253591	0.28	0.200905	0.229089
A0A8I5ZUN3	32954	Ttn	Titin OS=Rattus norvegicus OX=10116 GN=Ttn PE=1 SV=1	1.7475	1.93031	-0.402201	0.365208	0.327014	1.17965	1.80447	1.10547
A0A8I5ZUN3	26463	Ttn	Titin OS=Rattus norvegicus OX=10116 GN=Ttn PE=1 SV=1	1.96573	-3.86044	1.49307	1.30686	1.62553	2.01895	1.8577	-2.91332
A0A8I5ZUN3	33954	Ttn	Titin OS=Rattus norvegicus OX=10116 GN=Ttn PE=1 SV=1	-0.131021	0.0213022	-3.3528	-2.75124	-4.15691	-0.865031	-0.475736	-1.2512
A0A8I5ZUN3	25530	Ttn	Titin OS=Rattus norvegicus OX=10116 GN=Ttn PE=1 SV=1	2.73925	2.64723	2.03816	2.30268	2.3219	2.34012	2.49477	2.47793
A0A8I5ZUN3	24450	Ttn	Titin OS=Rattus norvegicus OX=10116 GN=Ttn PE=1 SV=1	-0.705484	-3.27694	-2.42211	-1.73103	-3.34386	-2.1828	0.211376	-3.64281
A0A8I5ZUN3	825	Ttn	Titin OS=Rattus norvegicus OX=10116 GN=Ttn PE=1 SV=1	0.938684	1.38657	-2.88714	-2.49444	-3.69044	-0.30639	1.30911	-2.45185
A0A8I5ZUN3	26247	Ttn	Titin OS=Rattus norvegicus OX=10116 GN=Ttn PE=1 SV=1	3.00198	3.07157	2.64232	2.83114	2.99438	2.93805	2.9381	3.07627
A0A8I5ZUN3	545	Ttn	Titin OS=Rattus norvegicus OX=10116 GN=Ttn PE=1 SV=1	1.70407	1.695	1.98705	2.02977	2.33658	1.97061	1.80283	1.9164
A0A8I5ZUN3	18360	Ttn	Titin OS=Rattus norvegicus OX=10116 GN=Ttn PE=1 SV=1	0.231596	-0.0760136	-2.95624	-2.71348	-3.18768	-0.651466	2.00502	-2.09995
A0A8I5ZUN3	27237	Ttn	Titin OS=Rattus norvegicus OX=10116 GN=Ttn PE=1 SV=1	0.467813	0.570158	-0.666914	0.285997	-0.106581	0.229803	0.724334	0.101132
A0A8I5ZUN3	1994	Ttn	Titin OS=Rattus norvegicus OX=10116 GN=Ttn PE=1 SV=1	3.15117	2.69103	3.05463	3.18733	3.40866	3.04951	2.89991	3.2485
A0A8I5ZUN3	28905	Ttn	Titin OS=Rattus norvegicus OX=10116 GN=Ttn PE=1 SV=1	-3.38606	-2.40328	-3.53341	-4.55511	-4.08127	-2.85887	-2.97464	-3.37424
A0A8I5ZUN3	15644	Ttn	Titin OS=Rattus norvegicus OX=10116 GN=Ttn PE=1 SV=1	2.25551	-2.61247	2.21574	1.9827	2.29151	1.97202	-3.22437	2.25261
A0A8I5ZUN3	29524	Ttn	Titin OS=Rattus norvegicus OX=10116 GN=Ttn PE=1 SV=1	-1.02484	-1.25892	-1.35375	-1.10897	-3.67287	-3.50147	-0.830072	-2.99315
A0A8I5ZU83	558	Ttn	Titin OS=Rattus norvegicus OX=10116 GN=Ttn PE=1 SV=1	-1.03287	-1.11635	-0.677139	-0.95036	-0.579456	-0.967451	-0.677958	-0.772519
A0A8I5ZUN3	22641	Ttn	Titin OS=Rattus norvegicus OX=10116 GN=Ttn PE=1 SV=1	1.78885	1.89521	1.1026	1.43832	1.34411	1.82698	1.83413	1.68728
A0A8I5ZUN3	14974	Ttn	Titin OS=Rattus norvegicus OX=10116 GN=Ttn PE=1 SV=1	-1.63439	-1.45906	-3.71881	-1.42464	-1.07456	-1.46026	-1.15474	-3.1232
A0A8I5ZUN3	27355	Ttn	Titin OS=Rattus norvegicus OX=10116 GN=Ttn PE=1 SV=1	-0.693254	-3.23201	-3.50454	-3.54686	-3.55266	-0.514943	-0.294446	-0.840403
A0A8I5ZUN3	26048	Ttn	Titin OS=Rattus norvegicus OX=10116 GN=Ttn PE=1 SV=1	2.63246	2.7337	2.45129	2.63275	2.76522	2.38561	2.30087	2.57658
A0A8I5ZUN3	4149	Ttn	Titin OS=Rattus norvegicus OX=10116 GN=Ttn PE=1 SV=1	-2.9646	0.297606	-2.98888	0.715754	0.775029	-2.35239	0.57161	-3.54667
A0A8I5ZUN3	649	Ttn	Titin OS=Rattus norvegicus OX=10116 GN=Ttn PE=1 SV=1	0.333845	0.146722	0.617136	1.49574	1.43927	1.24423	1.13837	-2.54708
A0A8I5ZUN3	2037	Ttn	Titin OS=Rattus norvegicus OX=10116 GN=Ttn PE=1 SV=1	-0.253332	-1.40213	-0.486859	-1.56693	-3.28816	-0.623799	-0.814416	-1.52989
A0A8I5ZUN3	2038	Ttn	Titin OS=Rattus norvegicus OX=10116 GN=Ttn PE=1 SV=1	-2.66356	-0.490724	-4.24048	-0.522565	-3.69969	-4.33912	-0.712739	-0.170729
A0A8I5ZUN3	34917	Ttn	Titin OS=Rattus norvegicus OX=10116 GN=Ttn PE=1 SV=1	2.46563	2.36711	2.40311	2.32229	2.52962	2.2957	2.28464	2.35425
A0A8I5ZUN3	34782	Ttn	Titin OS=Rattus norvegicus OX=10116 GN=Ttn PE=1 SV=1	-2.17107	-1.47151	-1.81374	-0.952063	-0.610616	-1.34421	-0.892168	-1.69333
A0A8I5ZUN3	34769	Ttn	Titin OS=Rattus norvegicus OX=10116 GN=Ttn PE=1 SV=1	-0.179543	-0.0657511	-0.297024	-0.171136	0.406534	0.150366	0.027421	-0.553796
A0A8I5ZUN3	18061	Ttn	Titin OS=Rattus norvegicus OX=10116 GN=Ttn PE=1 SV=1	2.02087	-2.18113	1.98013	1.80215	2.21353	1.70676	1.93692	-3.13222
A0A8I5ZUN3	19946	Ttn	Titin OS=Rattus norvegicus OX=10116 GN=Ttn PE=1 SV=1	0.203576	-3.12388	-0.691964	0.0494928	0.207776	0.150025	0.46881	0.340653
A0A8I5ZUN3	24369	Ttn	Titin OS=Rattus norvegicus OX=10116 GN=Ttn PE=1 SV=1	-1.37952	-3.76034	-2.78849	-3.2145	-1.41695	-1.15596	-1.19715	-1.19623
A0A8I5ZUN3	34803	Ttn	Titin OS=Rattus norvegicus OX=10116 GN=Ttn PE=1 SV=1	0.673069	0.755905	-0.850763	-0.283195	-0.465363	0.602139	0.739947	0.12705
A0A8I5ZUN3	12865	Ttn	Titin OS=Rattus norvegicus OX=10116 GN=Ttn PE=1 SV=1	0.12753	-0.436369	-0.0895252	0.0970602	0.769778	-2.90658	0.122944	0.17462
A0A8I5ZUN3	12869	Ttn	Titin OS=Rattus norvegicus OX=10116 GN=Ttn PE=1 SV=1	-0.555161	-0.867772	-0.848299	-0.875563	-0.482773	-2.20638	-0.966105	-0.649158
A0A8I5ZUN3	28031	Ttn	Titin OS=Rattus norvegicus OX=10116 GN=Ttn PE=1 SV=1	-0.308815	0.176428	-2.9678	-3.26446	-4.15451	-0.581591	0.0751562	-2.13828
A0A8I5ZUN3	15654	Ttn	Titin OS=Rattus norvegicus OX=10116 GN=Ttn PE=1 SV=1	0.939209	0.442684	0.849632	1.00391	1.222	0.896121	1.01154	1.10617
A0A8I5ZUN3	22115	Ttn	Titin OS=Rattus norvegicus OX=10116 GN=Ttn PE=1 SV=1	2.07516	1.91898	0.951567	1.56076	1.6041	1.81354	2.04258	1.82279
A0A8I5ZUN3	2040	Ttn	Titin OS=Rattus norvegicus OX=10116 GN=Ttn PE=1 SV=1	2.42839	2.87482	3.41923	3.50181	-2.22305	3.35433	2.99655	3.20962
A0A8I5ZUN3	20653	Ttn	Titin OS=Rattus norvegicus OX=10116 GN=Ttn PE=1 SV=1	-0.993127	-0.835732	-1.50551	-1.52518	-1.1772	-0.918383	-1.44803	-1.39653
A0A8I5ZUN3	14324	Ttn	Titin OS=Rattus norvegicus OX=10116 GN=Ttn PE=1 SV=1	0.437258	0.644012	-0.0273695	0.528744	0.585599	0.571933	0.903649	0.900627
A0A8I5ZUN3	2697	Ttn	Titin OS=Rattus norvegicus OX=10116 GN=Ttn PE=1 SV=1	2.6209	2.218	1.24678	1.90201	1.70351	2.20588	2.32256	1.89372
A0A8I5ZUN3	14084	Ttn	Titin OS=Rattus norvegicus OX=10116 GN=Ttn PE=1 SV=1	1.57931	1.60933	-0.719478	0.778124	0.0497665	0.78646	1.48626	0.413841
A0A8I5ZUN3	14170	Ttn	Titin OS=Rattus norvegicus OX=10116 GN=Ttn PE=1 SV=1	1.27166	1.21197	-2.35822	0.6329	-1.40539	0.849603	1.51092	-0.191684
A0A8I5ZUN3	14901	Ttn	Titin OS=Rattus norvegicus OX=10116 GN=Ttn PE=1 SV=1	-3.34063	-0.375389	-0.0918779	0.133458	-3.01933	0.0201168	0.010293	0.0923223
A0A8I5ZUN3	33861	Ttn	Titin OS=Rattus norvegicus OX=10116 GN=Ttn PE=1 SV=1	-0.406666	-0.364637	-0.143553	-0.0769844	0.145277	-0.0607548	-0.238308	-0.276187
A0A8I5ZUN3	33862	Ttn	Titin OS=Rattus norvegicus OX=10116 GN=Ttn PE=1 SV=1	-1.63864	-2.08974	-1.79767	-2.14301	-1.88647	-2.34441	-2.28153	-2.39641
A0A8I5ZUN3	4178	Ttn	Titin OS=Rattus norvegicus OX=10116 GN=Ttn PE=1 SV=1	2.6075	2.19921	2.59062	2.43804	2.71346	2.25725	2.39869	2.38383
A0A8I5ZUN3	2801	Ttn	Titin OS=Rattus norvegicus OX=10116 GN=Ttn PE=1 SV=1	2.39595	1.91465	2.26619	2.62653	2.55745	2.27942	2.36927	2.20469
A0A8I5ZUN3	16771	Ttn	Titin OS=Rattus norvegicus OX=10116 GN=Ttn PE=1 SV=1	3.99086	3.88523	2.85285	3.50942	3.29081	3.56785	3.74343	3.5425
A0A8I5ZUN3	17573	Ttn	Titin OS=Rattus norvegicus OX=10116 GN=Ttn PE=1 SV=1	1.79514	1.79786	1.49892	1.99737	1.89039	-3.35378	2.05112	1.84411
A0A8I5ZUN3	18662	Ttn	Titin OS=Rattus norvegicus OX=10116 GN=Ttn PE=1 SV=1	0.0913315	-0.267691	0.110681	0.380443	0.42325	0.570502	0.43274	0.238169
A0A8I5ZUN3	1257	Ttn	Titin OS=Rattus norvegicus OX=10116 GN=Ttn PE=1 SV=1	3.41428	3.07422	3.35839	3.49633	3.69606	3.27333	3.25394	3.4578
A0A8I5ZUN3	31106	Ttn	Titin OS=Rattus norvegicus OX=10116 GN=Ttn PE=1 SV=1	-2.60607	-2.75807	-0.673723	-0.193556	-0.340235	-3.66943	-0.250447	-0.536905
A0A8I5ZUN3	13475	Ttn	Titin OS=Rattus norvegicus OX=10116 GN=Ttn PE=1 SV=1	2.98372	2.7593	2.12988	2.48602	2.43465	2.6818	2.75837	2.62606
A0A8I5ZUN3	13830	Ttn	Titin OS=Rattus norvegicus OX=10116 GN=Ttn PE=1 SV=1	3.67118	3.63495	3.59843	3.74682	3.88102	3.59828	3.50448	3.68368
A0A8I5ZUN3	13332	Ttn	Titin OS=Rattus norvegicus OX=10116 GN=Ttn PE=1 SV=1	1.65717	1.0493	1.14248	1.74054	1.74168	1.78578	-4.94672	1.89139
A0A8I5ZUN3	13686	Ttn	Titin OS=Rattus norvegicus OX=10116 GN=Ttn PE=1 SV=1	0.0526686	-0.174685	-1.1947	-2.04858	-1.15156	-0.502356	-0.423122	-0.747752
A0A8I5ZUN3	20042	Ttn	Titin OS=Rattus norvegicus OX=10116 GN=Ttn PE=1 SV=1	2.62723	2.53087	2.47003	2.55783	2.75359	2.63604	2.46573	2.69229
A0A8I5ZUN3	17919	Ttn	Titin OS=Rattus norvegicus OX=10116 GN=Ttn PE=1 SV=1	2.96912	2.86258	2.87439	2.85563	3.01107	2.77128	-2.85682	3.03078
A0A8I5ZUN3	1568	Ttn	Titin OS=Rattus norvegicus OX=10116 GN=Ttn PE=1 SV=1	2.59652	2.31557	2.54412	2.5414	2.73564	2.53526	2.51317	2.70119
A0A8I5ZUN3	24206	Ttn	Titin OS=Rattus norvegicus OX=10116 GN=Ttn PE=1 SV=1	2.36374	1.93323	2.1237	2.15233	2.27061	2.26266	2.21589	2.13083
A0A8I5ZUN3	25288	Ttn	Titin OS=Rattus norvegicus OX=10116 GN=Ttn PE=1 SV=1	4.02365	3.6948	3.83212	3.9348	3.95051	3.94806	3.83085	3.90383
A0A8I5ZUN3	2713	Ttn	Titin OS=Rattus norvegicus OX=10116 GN=Ttn PE=1 SV=1	0.381433	0.0394974	-2.98693	0.404512	0.57334	0.482997	0.281921	-3.91478
A0A8I5ZUN3	21284	Ttn	Titin OS=Rattus norvegicus OX=10116 GN=Ttn PE=1 SV=1	1.86763	1.70775	1.77991	1.75788	2.05242	1.78198	1.9712	2.18806
A0A8I5ZUN3	21296	Ttn	Titin OS=Rattus norvegicus OX=10116 GN=Ttn PE=1 SV=1	-0.945558	-0.882413	-0.665633	-0.485973	-0.175154	-0.429479	-0.0169058	-0.0592785
A0A8I5ZUN3	19564	Ttn	Titin OS=Rattus norvegicus OX=10116 GN=Ttn PE=1 SV=1	1.46068	1.33408	1.71142	1.52419	1.49456	1.38917	1.16482	1.40069
A0A8I5ZUN3	19570	Ttn	Titin OS=Rattus norvegicus OX=10116 GN=Ttn PE=1 SV=1	1.53725	1.31629	0.965284	1.3519	1.38441	1.12998	1.37592	1.16364
A0A8I5ZUN3	20356	Ttn	Titin OS=Rattus norvegicus OX=10116 GN=Ttn PE=1 SV=1	2.84004	2.82978	1.49966	2.17542	0.824458	2.3506	2.66205	2.38875
A0A8I5ZUN3	31201	Ttn	Titin OS=Rattus norvegicus OX=10116 GN=Ttn PE=1 SV=1	-0.0316143	-0.881219	-2.03231	-0.345035	-1.22156	-0.522032	0.0773849	-0.825857
A0A8I5ZUN3	15603	Ttn	Titin OS=Rattus norvegicus OX=10116 GN=Ttn PE=1 SV=1	-0.503154	-0.489121	-4.27607	-2.88338	-2.84152	-0.797507	-0.135816	-1.52421
A0A8I5ZUN3	18880	Ttn	Titin OS=Rattus norvegicus OX=10116 GN=Ttn PE=1 SV=1	4.31693	4.29221	3.16052	3.82137	3.67536	3.95823	4.2092	3.97387
A0A8I5ZUN3	24806	Ttn	Titin OS=Rattus norvegicus OX=10116 GN=Ttn PE=1 SV=1	-0.318487	-0.5466	-0.593105	-0.150945	-0.202048	0.114252	0.157412	0.19208
A0A8I5ZUN3	12842	Ttn	Titin OS=Rattus norvegicus OX=10116 GN=Ttn PE=1 SV=1	2.14601	1.78964	2.07882	1.98385	2.26145	-2.94668	1.84208	2.049
A0A8I5ZUN3	12846	Ttn	Titin OS=Rattus norvegicus OX=10116 GN=Ttn PE=1 SV=1	3.27538	2.74352	3.35016	3.1436	3.60302	3.11598	3.02956	3.34209
A0A8I5ZUN3	17672	Ttn	Titin OS=Rattus norvegicus OX=10116 GN=Ttn PE=1 SV=1	-2.22508	-1.13684	-2.74777	-1.13473	-1.90555	-0.93159	-1.85432	-1.04018
A0A8I5ZUN3	72	Ttn	Titin OS=Rattus norvegicus OX=10116 GN=Ttn PE=1 SV=1	1.04371	0.957525	-0.172549	0.825905	-4.04032	1.04859	1.11446	0.667292
A0A8I5ZUN3	24292	Ttn	Titin OS=Rattus norvegicus OX=10116 GN=Ttn PE=1 SV=1	-3.82008	-3.4306	-1.51771	-1.7889	-1.39845	-1.61339	-1.41968	-3.93595
A0A8I5ZUN3	24299	Ttn	Titin OS=Rattus norvegicus OX=10116 GN=Ttn PE=1 SV=1	2.87602	2.60972	2.80683	2.78054	2.96898	2.55332	2.6356	2.74909
A0A8I5ZUN3	28846	Ttn	Titin OS=Rattus norvegicus OX=10116 GN=Ttn PE=1 SV=1	0.936428	0.701578	0.793211	0.795504	1.0348	0.789477	0.862638	0.81744
A0A8I5ZUN3	17506	Ttn	Titin OS=Rattus norvegicus OX=10116 GN=Ttn PE=1 SV=1	-2.29464	1.1229	0.900589	0.861269	-3.10596	0.891171	-2.35639	-3.02791
A0A8I5ZUN3	19143	Ttn	Titin OS=Rattus norvegicus OX=10116 GN=Ttn PE=1 SV=1	2.38403	2.35814	1.52767	2.00624	1.79615	2.1939	2.44063	2.23194
A0A8I5ZUN3	30264	Ttn	Titin OS=Rattus norvegicus OX=10116 GN=Ttn PE=1 SV=1	1.40478	0.75037	-3.74934	-3.89358	-3.45139	-0.732906	1.119	-2.29382
A0A8I5ZUN3	34119	Ttn	Titin OS=Rattus norvegicus OX=10116 GN=Ttn PE=1 SV=1	2.98883	2.90042	1.18962	1.68329	1.57984	2.33476	2.70039	2.19852
A0A8I5ZUN3	34127	Ttn	Titin OS=Rattus norvegicus OX=10116 GN=Ttn PE=1 SV=1	0.247309	0.0556469	-0.703113	0.0504313	-0.370949	0.314089	0.130652	-0.0084877
A0A8I5ZUN3	16660	Ttn	Titin OS=Rattus norvegicus OX=10116 GN=Ttn PE=1 SV=1	1.45458	1.29786	1.14947	1.33492	1.5432	1.59221	1.35321	1.25969
A0A8I5ZUN3	26690	Ttn	Titin OS=Rattus norvegicus OX=10116 GN=Ttn PE=1 SV=1	2.11724	2.17164	2.09213	2.29725	2.28492	1.95928	2.15522	2.20735
A0A8I5ZUN3	3659	Ttn	Titin OS=Rattus norvegicus OX=10116 GN=Ttn PE=1 SV=1	0.585455	0.288553	0.0172567	0.304106	0.389742	0.172255	0.384652	0.260086
A0A8I5ZUN3	17833	Ttn	Titin OS=Rattus norvegicus OX=10116 GN=Ttn PE=1 SV=1	-1.24379	-3.7035	-0.342637	-0.599345	0.0779352	-1.15454	-1.63357	-0.881079
A0A8I5ZUN3	31575	Ttn	Titin OS=Rattus norvegicus OX=10116 GN=Ttn PE=1 SV=1	-1.32756	-1.52272	-2.58282	-1.12848	-1.7029	-0.934313	-0.526361	-1.72944
A0A8I5ZUN3	16336	Ttn	Titin OS=Rattus norvegicus OX=10116 GN=Ttn PE=1 SV=1	0.40136	0.0866318	-0.940129	-0.100677	-3.11231	0.118146	0.434863	-0.0613995
A0A8I5ZUN3	1461	Ttn	Titin OS=Rattus norvegicus OX=10116 GN=Ttn PE=1 SV=1	0.774885	0.588577	-1.14732	-0.527369	-0.552939	0.419955	0.624843	0.177928
A0A8I5ZUN3	1467	Ttn	Titin OS=Rattus norvegicus OX=10116 GN=Ttn PE=1 SV=1	0.628799	0.454704	-0.883259	-0.236499	-0.345745	0.299878	0.326627	0.229981
A0A8I5ZUN3	1472	Ttn	Titin OS=Rattus norvegicus OX=10116 GN=Ttn PE=1 SV=1	2.0456	1.26016	2.36868	2.62471	2.69803	1.38148	2.08764	0.397179
A0A8I5ZUN3	1841	Ttn	Titin OS=Rattus norvegicus OX=10116 GN=Ttn PE=1 SV=1	-1.39316	-2.84926	-3.70398	-1.06989	-0.930112	-0.858367	-0.615537	-1.05204
A0A8I5ZUN3	1232	Ttn	Titin OS=Rattus norvegicus OX=10116 GN=Ttn PE=1 SV=1	1.36915	1.45765	0.781425	1.52483	-3.68451	-3.10059	-1.98833	1.24689
A0A8I5ZUN3	15555	Ttn	Titin OS=Rattus norvegicus OX=10116 GN=Ttn PE=1 SV=1	0.850285	0.854074	-3.48714	-0.711813	-3.59619	0.396155	0.77242	-0.827927
A0A8I5ZUN3	13508	Ttn	Titin OS=Rattus norvegicus OX=10116 GN=Ttn PE=1 SV=1	0.211042	0.539459	0.86685	0.419409	0.956241	-0.491307	-0.753161	0.222645
A0A8I5ZUN3	13512	Ttn	Titin OS=Rattus norvegicus OX=10116 GN=Ttn PE=1 SV=1	1.75463	1.19724	1.86392	1.71738	1.6559	1.62013	1.59709	1.68933
A0A8I5ZUN3	35272	Ttn	Titin OS=Rattus norvegicus OX=10116 GN=Ttn PE=1 SV=1	-0.429513	-0.61418	-0.680677	-0.648072	-0.257238	-0.574725	-0.422939	-0.387108
A0A8I5ZUN3	15838	Ttn	Titin OS=Rattus norvegicus OX=10116 GN=Ttn PE=1 SV=1	0.992056	0.644379	0.859177	-4.09507	1.0668	1.10584	-2.6751	1.13069
A0A8I5ZUN3	34940	Ttn	Titin OS=Rattus norvegicus OX=10116 GN=Ttn PE=1 SV=1	-0.627309	-0.224536	-1.45137	-0.291454	-0.559926	0.386591	-0.48814	-0.843029
A0A8I5ZUN3	34948	Ttn	Titin OS=Rattus norvegicus OX=10116 GN=Ttn PE=1 SV=1	1.13036	0.721489	1.4167	1.59683	1.57952	1.81445	1.24206	1.23411
A0A8I5ZUN3	1322	Ttn	Titin OS=Rattus norvegicus OX=10116 GN=Ttn PE=1 SV=1	-0.11305	0.674131	-1.03482	-0.0908175	0.00536633	-0.221884	-0.899745	-3.45662
A0A8I5ZUN3	30600	Ttn	Titin OS=Rattus norvegicus OX=10116 GN=Ttn PE=1 SV=1	2.44211	2.27576	2.32875	2.4807	2.62578	2.35675	2.44695	2.52924
A0A8I5ZUN3	33401	Ttn	Titin OS=Rattus norvegicus OX=10116 GN=Ttn PE=1 SV=1	-0.373077	-0.442801	-1.67669	-0.95606	-1.30135	-0.623485	-0.610271	-0.976359
A0A8I5ZUN3	25506	Ttn	Titin OS=Rattus norvegicus OX=10116 GN=Ttn PE=1 SV=1	-0.117432	0.00036335	-0.637809	0.000211716	-0.0243025	0.366729	-0.0288172	-0.321808
A0A8I5ZUN3	25517	Ttn	Titin OS=Rattus norvegicus OX=10116 GN=Ttn PE=1 SV=1	2.05235	1.75412	1.60384	2.33052	-3.27769	-2.69423	1.90005	1.54429
A0A8I5ZUN3	30927	Ttn	Titin OS=Rattus norvegicus OX=10116 GN=Ttn PE=1 SV=1	-1.21988	-1.57242	-2.53121	-1.12702	-1.17551	-0.927986	-0.488294	-1.11522
A0A8I5ZUN3	13966	Ttn	Titin OS=Rattus norvegicus OX=10116 GN=Ttn PE=1 SV=1	-2.22161	-2.76989	0.431991	0.645605	0.816316	-2.83189	0.633695	0.602274
A0A8I5ZUN3	17350	Ttn	Titin OS=Rattus norvegicus OX=10116 GN=Ttn PE=1 SV=1	0.250196	0.34067	0.740679	1.25337	0.972278	0.705367	0.360951	0.900387
A0A8I5ZUN3	4219	Ttn	Titin OS=Rattus norvegicus OX=10116 GN=Ttn PE=1 SV=1	-2.32679	-3.36761	-2.01208	-1.68805	-1.76794	-1.6038	-4.06472	-3.59118
A0A8I5ZUN3	20204	Ttn	Titin OS=Rattus norvegicus OX=10116 GN=Ttn PE=1 SV=1	1.3606	0.913073	1.22265	1.46671	-4.28194	-2.87489	1.44409	1.24765
A0A8I5ZUN3	24641	Ttn	Titin OS=Rattus norvegicus OX=10116 GN=Ttn PE=1 SV=1	-3.61269	-1.72086	-3.67078	-2.04996	-3.67431	-1.32322	-2.28713	-1.28665
A0A8I5ZUN3	16477	Ttn	Titin OS=Rattus norvegicus OX=10116 GN=Ttn PE=1 SV=1	0.464199	-0.121951	-2.37429	-3.11636	-3.07675	-0.476895	0.42472	-3.3161
A0A8I5ZUN3	28618	Ttn	Titin OS=Rattus norvegicus OX=10116 GN=Ttn PE=1 SV=1	-3.93002	-3.02232	-1.61986	-3.13211	-1.39147	-1.48734	-1.41123	-1.72805
A0A8I5ZUN3	25371	Ttn	Titin OS=Rattus norvegicus OX=10116 GN=Ttn PE=1 SV=1	2.48952	2.43118	2.22574	2.32156	2.49865	2.3373	2.23279	2.43023
A0A8I5ZUN3	25374	Ttn	Titin OS=Rattus norvegicus OX=10116 GN=Ttn PE=1 SV=1	1.1452	0.68084	0.998508	0.929325	1.1129	1.41177	1.03907	0.86598
A0A8I5ZUN3	24289	Ttn	Titin OS=Rattus norvegicus OX=10116 GN=Ttn PE=1 SV=1	1.68337	1.50014	0.0411434	0.997145	0.57607	1.16454	1.49346	0.934805
[truncated: 3,737 more rows]

## Sheet: Supplementary Table 2
Supplementary Table 2. The differentially crotonylated Kcr sites between LPS-induced endotoxic shock and control samples ( FC > 1.5 or FC < 2/3, P value < 0.05).
UniProt ID	Site	Gene name	Protein description	log2FC	P value
P04692	231	Tpm1	Tropomyosin alpha-1 chain OS=Rattus norvegicus OX=10116 GN=Tpm1 PE=1 SV=3	3.76173	0.00290003
P50116	35	S100a9	Protein S100-A9 OS=Rattus norvegicus OX=10116 GN=S100a9 PE=1 SV=3	2.16311	0.00147555
A0A8I6AU50	45	Acin1	Apoptotic chromatin condensation inducer 1 OS=Rattus norvegicus OX=10116 GN=Acin1 PE=1 SV=1	1.43789	0.0471038
P50115	84	S100a8	Protein S100-A8 OS=Rattus norvegicus OX=10116 GN=S100a8 PE=1 SV=3	1.38856	0.00814494
A0A8I5ZXS2	136	Dld	Dihydrolipoyl dehydrogenase OS=Rattus norvegicus OX=10116 GN=Dld PE=1 SV=1	1.38175	0.00166248
P05544	293	Serpina3l	Serine protease inhibitor A3L OS=Rattus norvegicus OX=10116 GN=Serpina3l PE=1 SV=3	1.3455	0.00648086
A0A8L2Q828	40	Uqcrh	Cytochrome b-c1 complex subunit 6, mitochondrial OS=Rattus norvegicus OX=10116 GN=Uqcrh PE=1 SV=1	1.28559	0.00447186
A0A8I5YBK9	1534	Xirp1	Xin actin-binding repeat containing 1 OS=Rattus norvegicus OX=10116 GN=Xirp1 PE=3 SV=1	1.26154	0.000449635
A0A8I6ARQ9	737	Hk1	Hexokinase-1 OS=Rattus norvegicus OX=10116 GN=Hk1 PE=1 SV=1	1.24634	0.02867
A0A8I5ZX39	307	Ldha	L-lactate dehydrogenase OS=Rattus norvegicus OX=10116 GN=Ldha PE=1 SV=1	1.23644	0.0138055
G3V885	1530	Myh6	Myosin-6 OS=Rattus norvegicus OX=10116 GN=Myh6 PE=1 SV=2	1.09534	0.00241422
M0RB74	789	Ipo5	Importin 5 OS=Rattus norvegicus OX=10116 GN=Ipo5 PE=1 SV=3	1.04764	0.000275519
Q4V8H9	254	Ifit2	Interferon-induced protein with tetratricopeptide repeats 2 OS=Rattus norvegicus OX=10116 GN=Ifit2 PE=1 SV=1	1.04617	0.0155801
G3V885	867	Myh6	Myosin-6 OS=Rattus norvegicus OX=10116 GN=Myh6 PE=1 SV=2	1.01076	0.0164311
P23928	92	Cryab	Alpha-crystallin B chain OS=Rattus norvegicus OX=10116 GN=Cryab PE=1 SV=1	1.0042	0.00110151
G3V885	837	Myh6	Myosin-6 OS=Rattus norvegicus OX=10116 GN=Myh6 PE=1 SV=2	0.971234	0.0227058
F1LMU0	839	Myh4	Myosin-4 OS=Rattus norvegicus OX=10116 GN=Myh4 PE=1 SV=1	0.971234	0.0227058
A0A8I5ZUN3	2662	Ttn	Titin OS=Rattus norvegicus OX=10116 GN=Ttn PE=1 SV=1	0.958771	0.0475516
A0A0G2JVX7	280	Apoa4	Apolipoprotein A-IV OS=Rattus norvegicus OX=10116 GN=Apoa4 PE=1 SV=1	0.943468	0.000644427
Q63704	321	Cpt1b	Carnitine O-palmitoyltransferase 1, muscle isoform OS=Rattus norvegicus OX=10116 GN=Cpt1b PE=1 SV=1	0.937526	0.00520061
A0A8I5ZUN3	23494	Ttn	Titin OS=Rattus norvegicus OX=10116 GN=Ttn PE=1 SV=1	0.929891	0.0110506
A0A0G2JSK1	243	Serpina3c	Serine (or cysteine) proteinase inhibitor, clade A, member 3C OS=Rattus norvegicus OX=10116 GN=Serpina3c PE=3 SV=1	0.907257	0.0250326
A0A0G2JYZ5	466	Plec	Plectin OS=Rattus norvegicus OX=10116 GN=Plec PE=1 SV=1	0.886129	0.0312228
P02770	36	Alb	Albumin OS=Rattus norvegicus OX=10116 GN=Alb PE=1 SV=2	0.873378	0.00130157
Q5M9H2	358	Acadvl	Very long-chain specific acyl-CoA dehydrogenase, mitochondrial OS=Rattus norvegicus OX=10116 GN=Acadvl PE=3 SV=1	0.870399	0.00447577
D3ZU13	1188	Eif4g1	Eukaryotic translation initiation factor 4 gamma 1 OS=Rattus norvegicus OX=10116 GN=Eif4g1 PE=1 SV=1	0.863026	0.0164906
A0A096MJA0	62	Tcp1	T-complex protein 1 subunit alpha OS=Rattus norvegicus OX=10116 GN=Tcp1 PE=1 SV=2	0.848694	0.0254713
P19804	26	Nme2	Nucleoside diphosphate kinase B OS=Rattus norvegicus OX=10116 GN=Nme2 PE=1 SV=1	0.847477	0.0117533
G3V885	843	Myh6	Myosin-6 OS=Rattus norvegicus OX=10116 GN=Myh6 PE=1 SV=2	0.831217	0.0297457
F1LMU0	845	Myh4	Myosin-4 OS=Rattus norvegicus OX=10116 GN=Myh4 PE=1 SV=1	0.831217	0.0297457
P12346	466	Tf	Serotransferrin OS=Rattus norvegicus OX=10116 GN=Tf PE=1 SV=3	0.8293	0.0304656
A0A8I5ZUN3	12875	Ttn	Titin OS=Rattus norvegicus OX=10116 GN=Ttn PE=1 SV=1	0.806123	0.0256117
G3V8B0	1326	Myh7	Myosin-7 OS=Rattus norvegicus OX=10116 GN=Myh7 PE=1 SV=1	0.798477	0.00938889
G3V885	1328	Myh6	Myosin-6 OS=Rattus norvegicus OX=10116 GN=Myh6 PE=1 SV=2	0.798477	0.00938889
F1LMU0	1330	Myh4	Myosin-4 OS=Rattus norvegicus OX=10116 GN=Myh4 PE=1 SV=1	0.798477	0.00938889
A0A096MJA0	60	Tcp1	T-complex protein 1 subunit alpha OS=Rattus norvegicus OX=10116 GN=Tcp1 PE=1 SV=2	0.79705	0.00676553
P16290	46	Pgam2	Phosphoglycerate mutase 2 OS=Rattus norvegicus OX=10116 GN=Pgam2 PE=1 SV=2	0.789989	0.0276707
O35115	192	Fhl2	Four and a half LIM domains protein 2 OS=Rattus norvegicus OX=10116 GN=Fhl2 PE=1 SV=1	0.789967	0.0342364
A0A8I5ZTS3	2067	Map4	Microtubule-associated protein OS=Rattus norvegicus OX=10116 GN=Map4 PE=1 SV=1	0.782822	0.00829692
Q66HD0	97	Hsp90b1	Endoplasmin OS=Rattus norvegicus OX=10116 GN=Hsp90b1 PE=1 SV=2	0.77911	0.0119317
P04692	248	Tpm1	Tropomyosin alpha-1 chain OS=Rattus norvegicus OX=10116 GN=Tpm1 PE=1 SV=3	0.775702	0.0017769
P56741	378	Mybpc3	Myosin-binding protein C, cardiac-type OS=Rattus norvegicus OX=10116 GN=Mybpc3 PE=1 SV=2	0.775335	0.000924999
A0A8L2Q828	83	Uqcrh	Cytochrome b-c1 complex subunit 6, mitochondrial OS=Rattus norvegicus OX=10116 GN=Uqcrh PE=1 SV=1	0.765633	0.00986118
P31000	313	Vim	Vimentin OS=Rattus norvegicus OX=10116 GN=Vim PE=1 SV=2	0.745491	0.0361136
A0A8I6AKQ9	80	Smyd1	[histone H3]-lysine(4) N-trimethyltransferase OS=Rattus norvegicus OX=10116 GN=Smyd1 PE=4 SV=1	0.743	0.0112075
A6I6G9	216	Serpinh1	Serpin H1 OS=Rattus norvegicus OX=10116 GN=Serpinh1 PE=1 SV=1	0.734089	0.0224118
Q5BK63	179	Ndufa9	NADH dehydrogenase [ubiquinone] 1 alpha subcomplex subunit 9, mitochondrial OS=Rattus norvegicus OX=10116 GN=Ndufa9 PE=1 SV=2	0.733588	0.0023047
P02770	117	Alb	Albumin OS=Rattus norvegicus OX=10116 GN=Alb PE=1 SV=2	0.732221	0.0430438
A0A8L2QL19	637	Sptan1	Spectrin, alpha, non-erythrocytic 1 OS=Rattus norvegicus OX=10116 GN=Sptan1 PE=1 SV=1	0.728314	0.00884234
Q66HI5	69	Fth1	Ferritin OS=Rattus norvegicus OX=10116 GN=Fth1 PE=3 SV=2	0.728171	0.0480389
P11980	270	Pkm	Pyruvate kinase PKM OS=Rattus norvegicus OX=10116 GN=Pkm PE=1 SV=3	0.727833	0.0258936
A6JW26	43	Des	Desmin OS=Rattus norvegicus OX=10116 GN=Des PE=1 SV=1	0.726917	0.00970747
A0A8I6AB88	546	Nrap	Nebulin-related anchoring protein OS=Rattus norvegicus OX=10116 GN=Nrap PE=4 SV=1	0.722369	0.0434212
Q9ER34	723	Aco2	Aconitate hydratase, mitochondrial OS=Rattus norvegicus OX=10116 GN=Aco2 PE=1 SV=2	0.714515	0.0165669
A0A8J8XU90	1214	Myh9	Myosin-9 OS=Rattus norvegicus OX=10116 GN=Myh9 PE=1 SV=1	0.713127	0.000753299
D3ZT71	60	Bcl2l13	Bcl2-like 13 OS=Rattus norvegicus OX=10116 GN=Bcl2l13 PE=1 SV=3	0.712086	0.0422201
A0A8I5ZUN3	20137	Ttn	Titin OS=Rattus norvegicus OX=10116 GN=Ttn PE=1 SV=1	0.705016	0.031006
P23693	165	Tnni3	Troponin I, cardiac muscle OS=Rattus norvegicus OX=10116 GN=Tnni3 PE=1 SV=2	0.695276	0.00933476
P04797	261	Gapdh	Glyceraldehyde-3-phosphate dehydrogenase OS=Rattus norvegicus OX=10116 GN=Gapdh PE=1 SV=3	0.68995	0.0128496
P50753	77	Tnnt2	Troponin T, cardiac muscle OS=Rattus norvegicus OX=10116 GN=Tnnt2 PE=1 SV=2	0.680203	5.2e-05
A0A8I5ZUN3	20537	Ttn	Titin OS=Rattus norvegicus OX=10116 GN=Ttn PE=1 SV=1	0.679951	0.0208164
P15429	89	Eno3	Beta-enolase OS=Rattus norvegicus OX=10116 GN=Eno3 PE=1 SV=3	0.674985	0.0379204
A0A8I5ZUN3	33145	Ttn	Titin OS=Rattus norvegicus OX=10116 GN=Ttn PE=1 SV=1	0.66896	0.0148798
A0A8I6A888	158	Uqcrc2	Ubiquinol cytochrome c reductase core protein 2 OS=Rattus norvegicus OX=10116 GN=Uqcrc2 PE=1 SV=1	0.660393	0.0138117
A0A8I5Y801	256	Etfdh	Electron transfer flavoprotein-ubiquinone oxidoreductase OS=Rattus norvegicus OX=10116 GN=Etfdh PE=1 SV=1	0.660074	0.0328243
A0A8I5ZUN3	18665	Ttn	Titin OS=Rattus norvegicus OX=10116 GN=Ttn PE=1 SV=1	0.65643	0.0497819
A0A8L2QWG8	228	Atp5pb	ATP synthase subunit b OS=Rattus norvegicus OX=10116 GN=Atp5pb PE=1 SV=1	0.656138	0.0142198
P02770	341	Alb	Albumin OS=Rattus norvegicus OX=10116 GN=Alb PE=1 SV=2	0.650579	0.00696124
A0A8I6B580	268	Nebl	Nebulette OS=Rattus norvegicus OX=10116 GN=Nebl PE=4 SV=1	0.649321	0.0388536
P23693	41	Tnni3	Troponin I, cardiac muscle OS=Rattus norvegicus OX=10116 GN=Tnni3 PE=1 SV=2	0.647025	0.00135454
A0A8L2QAQ2	238	Tpi1	Triosephosphate isomerase OS=Rattus norvegicus OX=10116 GN=Tpi1 PE=1 SV=1	0.644661	0.00604922
A0A8L2R123	99	Aldoa	Fructose-bisphosphate aldolase OS=Rattus norvegicus OX=10116 GN=Aldoa PE=1 SV=1	0.644184	0.0147839
Q63610	11	Tpm3	Tropomyosin alpha-3 chain OS=Rattus norvegicus OX=10116 GN=Tpm3 PE=1 SV=2	0.643599	0.0248237
A0A8I5ZUN3	20492	Ttn	Titin OS=Rattus norvegicus OX=10116 GN=Ttn PE=1 SV=1	0.643305	0.0416811
A0A8J8XU90	1671	Myh9	Myosin-9 OS=Rattus norvegicus OX=10116 GN=Myh9 PE=1 SV=1	0.635341	0.0285498
A0A8I5ZMD4	573	Anxa6	Annexin OS=Rattus norvegicus OX=10116 GN=Anxa6 PE=1 SV=1	0.627702	0.0333162
A0A8I6A4Q5	80	Tnnc1	Troponin C, slow skeletal and cardiac muscles OS=Rattus norvegicus OX=10116 GN=Tnnc1 PE=3 SV=1	0.61416	0.0247751
A0A0G2K401	176	Pcca	Propionyl-CoA carboxylase alpha chain, mitochondrial OS=Rattus norvegicus OX=10116 GN=Pcca PE=1 SV=2	0.608348	0.00710807
A0A0G2JYZ5	1858	Plec	Plectin OS=Rattus norvegicus OX=10116 GN=Plec PE=1 SV=1	0.60661	0.0120805
A0A8I5ZUN3	28266	Ttn	Titin OS=Rattus norvegicus OX=10116 GN=Ttn PE=1 SV=1	0.605072	0.0218141
P56741	357	Mybpc3	Myosin-binding protein C, cardiac-type OS=Rattus norvegicus OX=10116 GN=Mybpc3 PE=1 SV=2	0.604915	0.0339887
A0A8L2QBL5	100	Ttr	Transthyretin OS=Rattus norvegicus OX=10116 GN=Ttr PE=1 SV=1	0.592839	0.00863375
F1LMV6	1151	Dsp	Desmoplakin OS=Rattus norvegicus OX=10116 GN=Dsp PE=1 SV=1	0.590654	0.014647
A0A8I6A603	63	Snx3	Sorting nexin 3 OS=Rattus norvegicus OX=10116 GN=Snx3 PE=1 SV=1	0.589801	0.0345286
A0A0G2K654	148	H1f2	H1.2 linker histone, cluster member OS=Rattus norvegicus OX=10116 GN=H1f2 PE=3 SV=1	-0.596709	0.0271898
A0A0G2K0B0	15	Cdv3	Carnitine deficiency-associated gene expressed in ventricle 3 OS=Rattus norvegicus OX=10116 GN=Cdv3 PE=1 SV=2	-0.603618	0.0316081
M0R681	329	Lmod2	Leiomodin 2 OS=Rattus norvegicus OX=10116 GN=Lmod2 PE=1 SV=1	-0.611881	0.0468232
A0A0G2K4Q0	202	Idh3g	Isocitrate dehydrogenase [NAD] subunit, mitochondrial OS=Rattus norvegicus OX=10116 GN=Idh3g PE=1 SV=1	-0.628249	0.0162679
A0A8I5ZYZ8	8	Ube2m	E2 NEDD8-conjugating enzyme OS=Rattus norvegicus OX=10116 GN=Ube2m PE=3 SV=1	-0.631778	0.000809173
A0A8I5ZWG2	265	Tecr	Trans-2,3-enoyl-CoA reductase OS=Rattus norvegicus OX=10116 GN=Tecr PE=1 SV=1	-0.635273	0.0263999
D3ZWC6	364	Sntb1	Syntrophin, beta 1 OS=Rattus norvegicus OX=10116 GN=Sntb1 PE=1 SV=1	-0.694513	0.0253834
A0A0G2K8B4	56	Cd36l1	Platelet glycoprotein 4 OS=Rattus norvegicus OX=10116 GN=Cd36l1 PE=1 SV=1	-0.695446	0.000696374
P15865	97	H1-4	Histone H1.4 OS=Rattus norvegicus OX=10116 GN=H1-4 PE=1 SV=3	-0.706908	0.0233262
A0A8L2Q8D2	515	Lpl	Lipoprotein lipase OS=Rattus norvegicus OX=10116 GN=Lpl PE=3 SV=1	-0.740787	0.00484967
A0A8L2QWZ4	41	Lyrm7	Complex III assembly factor LYRM7 OS=Rattus norvegicus OX=10116 GN=Lyrm7 PE=1 SV=1	-0.755519	0.0298613
G3V8B0	942	Myh7	Myosin-7 OS=Rattus norvegicus OX=10116 GN=Myh7 PE=1 SV=1	-0.758628	0.0193394
A0A8L2Q8D2	152	Lpl	Lipoprotein lipase OS=Rattus norvegicus OX=10116 GN=Lpl PE=3 SV=1	-0.852796	0.00622396
Q5PQN9	148	Mrpl38	Large ribosomal subunit protein mL38 OS=Rattus norvegicus OX=10116 GN=Mrpl38 PE=2 SV=2	-0.866269	0.00609787
A0A0G2K654	97	H1f2	H1.2 linker histone, cluster member OS=Rattus norvegicus OX=10116 GN=H1f2 PE=3 SV=1	-0.877087	0.0113224
P15865	106	H1-4	Histone H1.4 OS=Rattus norvegicus OX=10116 GN=H1-4 PE=1 SV=3	-0.885958	0.00572077
A0A0G2K654	106	H1f2	H1.2 linker histone, cluster member OS=Rattus norvegicus OX=10116 GN=H1f2 PE=3 SV=1	-0.885958	0.00572077
A0A8I6ALQ6	1320	Tpr	Nucleoprotein TPR OS=Rattus norvegicus OX=10116 GN=Tpr PE=1 SV=1	-0.920517	0.0278602
A0A8I6ABH2	217	Blmh	Bleomycin hydrolase OS=Rattus norvegicus OX=10116 GN=Blmh PE=1 SV=1	-0.932285	0.0165061
F7EUC3	338	Serpinb6a	Serpin B6 OS=Rattus norvegicus OX=10116 GN=Serpinb6a PE=1 SV=1	-1.03291	0.0258993
P04182	421	Oat	Ornithine aminotransferase, mitochondrial OS=Rattus norvegicus OX=10116 GN=Oat PE=1 SV=1	-1.08151	0.0208457
D3ZL24	646	Cast	Calpastatin OS=Rattus norvegicus OX=10116 GN=Cast PE=1 SV=2	-1.09224	0.0305215
A6J6W0	257	Aspn	Asporin OS=Rattus norvegicus OX=10116 GN=Aspn PE=1 SV=1	-1.12289	0.0176432
A0A8L2QDJ0	104	Cox5a	Cytochrome c oxidase subunit 5A, mitochondrial OS=Rattus norvegicus OX=10116 GN=Cox5a PE=1 SV=1	-1.16875	0.0332643
G3V7L6	356	Psmc2	26S proteasome regulatory subunit 7 OS=Rattus norvegicus OX=10116 GN=Psmc2 PE=3 SV=1	-1.20277	0.00220194
M0R9L0	1251	Naca	Nascent polypeptide associated complex subunit alpha OS=Rattus norvegicus OX=10116 GN=Naca PE=1 SV=1	-1.20526	0.0250301
P16409	9	Myl3	Myosin light chain 3 OS=Rattus norvegicus OX=10116 GN=Myl3 PE=1 SV=2	-1.20737	0.0346532
Q6P3V9	175	Rpl4	Large ribosomal subunit protein uL4 OS=Rattus norvegicus OX=10116 GN=Rpl4 PE=1 SV=1	-1.37669	0.0297059
G3V8B0	1617	Myh7	Myosin-7 OS=Rattus norvegicus OX=10116 GN=Myh7 PE=1 SV=1	-1.67594	0.0055846
A0A8I6AFM0	1621	Myh13	Myosin heavy chain 13 OS=Rattus norvegicus OX=10116 GN=Myh13 PE=1 SV=1	-1.67594	0.0055846
A0A8I6A7C4	245	Sirt3	NAD-dependent protein deacetylase OS=Rattus norvegicus OX=10116 GN=Sirt3 PE=1 SV=1	-1.67664	0.020932
